# Supplementary material for: Commercial fishing amplifies impacts of increasing temperature on predator-prey interactions in marine ecosystems
Source: Nat Commun. 2026 Jan 19;17:628. doi: 10.1038/s41467-025-67362-8 (PMC12815960; doi:10.1038/s41467-025-67362-8)
Supplement: Supplementary file 3 — Source Data [file 41467_2025_67362_MOESM3_ESM.xlsx]

## Sheet: Figure 1b
x	y	ymin	ymax	se
3.93079	2.35712	2.35712	2.35712	1.604453063169e-17
4.14688	2.36605	2.36605	2.36605	1.51731928854706e-17
4.36297	2.37499	2.37499	2.37499	1.43300492587814e-17
4.57907	2.38393	2.38393	2.38393	1.35155555779642e-17
4.79516	2.39287	2.39287	2.39287	1.27302338100194e-17
5.01125	2.4018	2.4018	2.4018	1.19746819399181e-17
5.22734	2.41074	2.41074	2.41074	1.12495848184702e-17
5.44344	2.41968	2.41968	2.41968	1.05557256855843e-17
5.65953	2.42861	2.42861	2.42861	9.89399776537239e-18
5.87562	2.43755	2.43755	2.43755	9.26541484981915e-18
6.09172	2.44649	2.44649	2.44649	8.67111907424677e-18
6.30781	2.45543	2.45543	2.45543	8.11238308142033e-18
6.5239	2.46436	2.46436	2.46436	7.59060244886653e-18
6.74	2.4733	2.4733	2.4733	7.10727269556718e-18
6.95609	2.48224	2.48224	2.48224	6.66394368343206e-18
7.17218	2.49117	2.49117	2.49117	6.26214343949425e-18
7.38828	2.50011	2.50011	2.50011	5.90326446909107e-18
7.60437	2.50905	2.50905	2.50905	5.58840999235579e-18
7.82046	2.51799	2.51799	2.51799	5.31820645992358e-18
8.03656	2.52692	2.52692	2.52692	5.09260192608104e-18
8.25265	2.53586	2.53586	2.53586	4.910684097674e-18
8.46874	2.5448	2.5448	2.5448	4.77056049568084e-18
8.68484	2.55374	2.55374	2.55374	4.66933875503917e-18
8.90093	2.56267	2.56267	2.56267	4.60322482084911e-18
9.11702	2.57161	2.57161	2.57161	4.56772667030209e-18
9.33311	2.58055	2.58055	2.58055	4.55792412679651e-18
9.54921	2.58948	2.58948	2.58948	4.56875314407434e-18
9.7653	2.59842	2.59842	2.59842	4.5952587522252e-18
9.98139	2.60736	2.60736	2.60736	4.63278853600011e-18
10.1975	2.6163	2.6163	2.6163	4.67711836698181e-18
10.4136	2.62523	2.62523	2.62523	4.72451698992223e-18
10.6297	2.63417	2.63417	2.63417	4.77176364017029e-18
10.8458	2.64311	2.64311	2.64311	4.81613438336554e-18
11.0619	2.65204	2.65204	2.65204	4.85537084297441e-18
11.278	2.66098	2.66098	2.66098	4.88764163811384e-18
11.494	2.66992	2.66992	2.66992	4.91150356522581e-18
11.7101	2.67886	2.67886	2.67886	4.92586692902077e-18
11.9262	2.68779	2.68779	2.68779	4.92996758718461e-18
12.1423	2.69673	2.69673	2.69673	4.92334711869815e-18
12.3584	2.70567	2.70567	2.70567	4.90584188491211e-18
12.5745	2.71461	2.71461	2.71461	4.8775814552797e-18
12.7906	2.72354	2.72354	2.72354	4.83899676872819e-18
13.0067	2.73248	2.73248	2.73248	4.79083836736626e-18
13.2228	2.74142	2.74142	2.74142	4.73420494009431e-18
13.4389	2.75035	2.75035	2.75035	4.67058209056577e-18
13.655	2.75929	2.75929	2.75929	4.601890482378e-18
13.8711	2.76823	2.76823	2.76823	4.53054102471447e-18
14.0872	2.77717	2.77717	2.77717	4.45949219086557e-18
14.3033	2.7861	2.7861	2.7861	4.39230058682281e-18
14.5193	2.79504	2.79504	2.79504	4.33315046969586e-18
14.7354	2.80398	2.80398	2.80398	4.28684180343695e-18
14.9515	2.81291	2.81291	2.81291	4.25871186310184e-18
15.1676	2.82185	2.82185	2.82185	4.25446653451417e-18
15.3837	2.83079	2.83079	2.83079	4.27990958947553e-18
15.5998	2.83973	2.83973	2.83973	4.34058436402389e-18
15.8159	2.84866	2.84866	2.84866	4.44137772332869e-18
16.032	2.8576	2.8576	2.8576	4.58616554450232e-18
16.2481	2.86654	2.86654	2.86654	4.7775822787329e-18
16.4642	2.87548	2.87548	2.87548	5.01696541101844e-18
16.6803	2.88441	2.88441	2.88441	5.30447184993566e-18
16.8964	2.89335	2.89335	2.89335	5.6393153001274e-18
17.1125	2.90229	2.90229	2.90229	6.02005322306018e-18
17.3286	2.91122	2.91122	2.91122	6.44486092330633e-18
17.5447	2.92016	2.92016	2.92016	6.91175505664789e-18
17.7607	2.9291	2.9291	2.9291	7.41875400779379e-18
17.9768	2.93804	2.93804	2.93804	7.9639796414406e-18
18.1929	2.94697	2.94697	2.94697	8.54571279651297e-18
18.409	2.95591	2.95591	2.95591	9.16241624771883e-18
18.6251	2.96485	2.96485	2.96485	9.81273690631588e-18
18.8412	2.97378	2.97378	2.97378	1.04954960523482e-17
19.0573	2.98272	2.98272	2.98272	1.1209673576426e-17
19.2734	2.99166	2.99166	2.99166	1.19543899988856e-17
19.4895	3.0006	3.0006	3.0006	1.27288884710808e-17
19.7056	3.00953	3.00953	3.00953	1.35325179349605e-17
19.9217	3.01847	3.01847	3.01847	1.4364717978342e-17
20.1378	3.02741	3.02741	3.02741	1.52250055481473e-17
20.3539	3.03635	3.03635	3.03635	1.61129634776543e-17
20.57	3.04528	3.04528	3.04528	1.70282306811965e-17
20.7861	3.05422	3.05422	3.05422	1.79704938280138e-17
21.0021	3.06316	3.06316	3.06316	1.89394802992825e-17

## Sheet: Figure 1d
x	y	ymin	ymax	se
3.93079	2.35712	2.35712	2.35712	1.604453063169e-17
4.14688	2.36605	2.36605	2.36605	1.51731928854706e-17
4.36297	2.37499	2.37499	2.37499	1.43300492587814e-17
4.57907	2.38393	2.38393	2.38393	1.35155555779642e-17
4.79516	2.39287	2.39287	2.39287	1.27302338100194e-17
5.01125	2.4018	2.4018	2.4018	1.19746819399181e-17
5.22734	2.41074	2.41074	2.41074	1.12495848184702e-17
5.44344	2.41968	2.41968	2.41968	1.05557256855843e-17
5.65953	2.42861	2.42861	2.42861	9.89399776537239e-18
5.87562	2.43755	2.43755	2.43755	9.26541484981915e-18
6.09172	2.44649	2.44649	2.44649	8.67111907424677e-18
6.30781	2.45543	2.45543	2.45543	8.11238308142033e-18
6.5239	2.46436	2.46436	2.46436	7.59060244886653e-18
6.74	2.4733	2.4733	2.4733	7.10727269556718e-18
6.95609	2.48224	2.48224	2.48224	6.66394368343206e-18
7.17218	2.49117	2.49117	2.49117	6.26214343949425e-18
7.38828	2.50011	2.50011	2.50011	5.90326446909107e-18
7.60437	2.50905	2.50905	2.50905	5.58840999235579e-18
7.82046	2.51799	2.51799	2.51799	5.31820645992358e-18
8.03656	2.52692	2.52692	2.52692	5.09260192608104e-18
8.25265	2.53586	2.53586	2.53586	4.910684097674e-18
8.46874	2.5448	2.5448	2.5448	4.77056049568084e-18
8.68484	2.55374	2.55374	2.55374	4.66933875503917e-18
8.90093	2.56267	2.56267	2.56267	4.60322482084911e-18
9.11702	2.57161	2.57161	2.57161	4.56772667030209e-18
9.33311	2.58055	2.58055	2.58055	4.55792412679651e-18
9.54921	2.58948	2.58948	2.58948	4.56875314407434e-18
9.7653	2.59842	2.59842	2.59842	4.5952587522252e-18
9.98139	2.60736	2.60736	2.60736	4.63278853600011e-18
10.1975	2.6163	2.6163	2.6163	4.67711836698181e-18
10.4136	2.62523	2.62523	2.62523	4.72451698992223e-18
10.6297	2.63417	2.63417	2.63417	4.77176364017029e-18
10.8458	2.64311	2.64311	2.64311	4.81613438336554e-18
11.0619	2.65204	2.65204	2.65204	4.85537084297441e-18
11.278	2.66098	2.66098	2.66098	4.88764163811384e-18
11.494	2.66992	2.66992	2.66992	4.91150356522581e-18
11.7101	2.67886	2.67886	2.67886	4.92586692902077e-18
11.9262	2.68779	2.68779	2.68779	4.92996758718461e-18
12.1423	2.69673	2.69673	2.69673	4.92334711869815e-18
12.3584	2.70567	2.70567	2.70567	4.90584188491211e-18
12.5745	2.71461	2.71461	2.71461	4.8775814552797e-18
12.7906	2.72354	2.72354	2.72354	4.83899676872819e-18
13.0067	2.73248	2.73248	2.73248	4.79083836736626e-18
13.2228	2.74142	2.74142	2.74142	4.73420494009431e-18
13.4389	2.75035	2.75035	2.75035	4.67058209056577e-18
13.655	2.75929	2.75929	2.75929	4.601890482378e-18
13.8711	2.76823	2.76823	2.76823	4.53054102471447e-18
14.0872	2.77717	2.77717	2.77717	4.45949219086557e-18
14.3033	2.7861	2.7861	2.7861	4.39230058682281e-18
14.5193	2.79504	2.79504	2.79504	4.33315046969586e-18
14.7354	2.80398	2.80398	2.80398	4.28684180343695e-18
14.9515	2.81291	2.81291	2.81291	4.25871186310184e-18
15.1676	2.82185	2.82185	2.82185	4.25446653451417e-18
15.3837	2.83079	2.83079	2.83079	4.27990958947553e-18
15.5998	2.83973	2.83973	2.83973	4.34058436402389e-18
15.8159	2.84866	2.84866	2.84866	4.44137772332869e-18
16.032	2.8576	2.8576	2.8576	4.58616554450232e-18
16.2481	2.86654	2.86654	2.86654	4.7775822787329e-18
16.4642	2.87548	2.87548	2.87548	5.01696541101844e-18
16.6803	2.88441	2.88441	2.88441	5.30447184993566e-18
16.8964	2.89335	2.89335	2.89335	5.6393153001274e-18
17.1125	2.90229	2.90229	2.90229	6.02005322306018e-18
17.3286	2.91122	2.91122	2.91122	6.44486092330633e-18
17.5447	2.92016	2.92016	2.92016	6.91175505664789e-18
17.7607	2.9291	2.9291	2.9291	7.41875400779379e-18
17.9768	2.93804	2.93804	2.93804	7.9639796414406e-18
18.1929	2.94697	2.94697	2.94697	8.54571279651297e-18
18.409	2.95591	2.95591	2.95591	9.16241624771883e-18
18.6251	2.96485	2.96485	2.96485	9.81273690631588e-18
18.8412	2.97378	2.97378	2.97378	1.04954960523482e-17
19.0573	2.98272	2.98272	2.98272	1.1209673576426e-17
19.2734	2.99166	2.99166	2.99166	1.19543899988856e-17
19.4895	3.0006	3.0006	3.0006	1.27288884710808e-17
19.7056	3.00953	3.00953	3.00953	1.35325179349605e-17
19.9217	3.01847	3.01847	3.01847	1.4364717978342e-17
20.1378	3.02741	3.02741	3.02741	1.52250055481473e-17
20.3539	3.03635	3.03635	3.03635	1.61129634776543e-17
20.57	3.04528	3.04528	3.04528	1.70282306811965e-17
20.7861	3.05422	3.05422	3.05422	1.79704938280138e-17
21.0021	3.06316	3.06316	3.06316	1.89394802992825e-17

## Sheet: Figure 2a
x	y	ymin	ymax	se
3.93079	1.72333	1.72333	1.72333	1.33798885344119e-17
4.14688	1.72578	1.72578	1.72578	1.31101825100928e-17
4.36297	1.72823	1.72823	1.72823	1.28414882827073e-17
4.57907	1.73069	1.73069	1.73069	1.25738707164573e-17
4.79516	1.73314	1.73314	1.73314	1.23074000457353e-17
5.01125	1.73559	1.73559	1.73559	1.20421524068438e-17
5.22734	1.73804	1.73804	1.73804	1.17782104288322e-17
5.44344	1.7405	1.7405	1.7405	1.15156638902998e-17
5.65953	1.74295	1.74295	1.74295	1.12546104497298e-17
5.87562	1.7454	1.7454	1.7454	1.09951564576539e-17
6.09172	1.74786	1.74786	1.74786	1.07374178596959e-17
6.30781	1.75031	1.75031	1.75031	1.04815212002577e-17
6.5239	1.75276	1.75276	1.75276	1.02276047372537e-17
6.74	1.75521	1.75521	1.75521	9.97581967879565e-18
6.95609	1.75767	1.75767	1.75767	9.72633155298058e-18
7.17218	1.76012	1.76012	1.76012	9.47932172180439e-18
7.38828	1.76257	1.76257	1.76257	9.23498904951961e-18
7.60437	1.76503	1.76503	1.76503	8.99355173423323e-18
7.82046	1.76748	1.76748	1.76748	8.75524930885579e-18
8.03656	1.76993	1.76993	1.76993	8.52034481323484e-18
8.25265	1.77238	1.77238	1.77238	8.28912713287253e-18
8.46874	1.77484	1.77484	1.77484	8.06191349034068e-18
8.68484	1.77729	1.77729	1.77729	7.83905206251741e-18
8.90093	1.77974	1.77974	1.77974	7.62092467908505e-18
9.11702	1.78219	1.78219	1.78219	7.407949534252e-18
9.33311	1.78465	1.78465	1.78465	7.20058381327994e-18
9.54921	1.7871	1.7871	1.7871	6.99932609716261e-18
9.7653	1.78955	1.78955	1.78955	6.80471836221616e-18
9.98139	1.79201	1.79201	1.79201	6.61734733681479e-18
10.1975	1.79446	1.79446	1.79446	6.43784491699866e-18
10.4136	1.79691	1.79691	1.79691	6.26688728053322e-18
10.6297	1.79936	1.79936	1.79936	6.10519228286877e-18
10.8458	1.80182	1.80182	1.80182	5.95351468016999e-18
11.0619	1.80427	1.80427	1.80427	5.81263872053876e-18
11.278	1.80672	1.80672	1.80672	5.68336769497814e-18
11.494	1.80918	1.80918	1.80918	5.56651016611338e-18
11.7101	1.81163	1.81163	1.81163	5.46286281311126e-18
11.9262	1.81408	1.81408	1.81408	5.37319015228494e-18
12.1423	1.81653	1.81653	1.81653	5.29820180086203e-18
12.3584	1.81899	1.81899	1.81899	5.23852840452462e-18
12.5745	1.82144	1.82144	1.82144	5.19469777558547e-18
12.7906	1.82389	1.82389	1.82389	5.16711309404408e-18
13.0067	1.82635	1.82635	1.82635	5.1560351129447e-18
13.2228	1.8288	1.8288	1.8288	5.16157011552719e-18
13.4389	1.83125	1.83125	1.83125	5.18366488513637e-18
13.655	1.8337	1.8337	1.8337	5.22210923263734e-18
13.8711	1.83616	1.83616	1.83616	5.27654580631156e-18
14.0872	1.83861	1.83861	1.83861	5.34648614203011e-18
14.3033	1.84106	1.84106	1.84106	5.43133133771487e-18
14.5193	1.84351	1.84351	1.84351	5.53039544205249e-18
14.7354	1.84597	1.84597	1.84597	5.64292964719693e-18
14.9515	1.84842	1.84842	1.84842	5.76814561824344e-18
15.1676	1.85087	1.85087	1.85087	5.90523668921202e-18
15.3837	1.85333	1.85333	1.85333	6.05339610882009e-18
15.5998	1.85578	1.85578	1.85578	6.21183194856787e-18
15.8159	1.85823	1.85823	1.85823	6.37977863852082e-18
16.032	1.86068	1.86068	1.86068	6.55650535026949e-18
16.2481	1.86314	1.86314	1.86314	6.74132160277241e-18
16.4642	1.86559	1.86559	1.86559	6.93358054025533e-18
16.6803	1.86804	1.86804	1.86804	7.13268034309099e-18
16.8964	1.8705	1.8705	1.8705	7.33806420369389e-18
17.1125	1.87295	1.87295	1.87295	7.54921924775392e-18
17.3286	1.8754	1.8754	1.8754	7.76567471995131e-18
17.5447	1.87785	1.87785	1.87785	7.98699969161331e-18
17.7607	1.88031	1.88031	1.88031	8.2128004909336e-18
17.9768	1.88276	1.88276	1.88276	8.44271800703038e-18
18.1929	1.88521	1.88521	1.88521	8.67642497811735e-18
18.409	1.88766	1.88766	1.88766	8.91362334114865e-18
18.6251	1.89012	1.89012	1.89012	9.15404169463682e-18
18.8412	1.89257	1.89257	1.89257	9.39743290684942e-18
19.0573	1.89502	1.89502	1.89502	9.64357188715006e-18
19.2734	1.89748	1.89748	1.89748	9.89225352782841e-18
19.4895	1.89993	1.89993	1.89993	1.01432908164631e-17
19.7056	1.90238	1.90238	1.90238	1.03965131139321e-17
19.9217	1.90483	1.90483	1.90483	1.06517645900239e-17
20.1378	1.90729	1.90729	1.90729	1.09089028067318e-17
20.3539	1.90974	1.90974	1.90974	1.116779743837e-17
20.57	1.91219	1.91219	1.91219	1.14283291173519e-17
20.7861	1.91465	1.91465	1.91465	1.16903883946116e-17
21.0021	1.9171	1.9171	1.9171	1.19538748040765e-17

## Sheet: Figure 2b
x	y	ymin	ymax	se
3.93079	-0.550317	-0.550317	-0.550317	1.65023265091235e-17
4.14688	-0.552497	-0.552497	-0.552497	1.63633370237572e-17
4.36297	-0.554793	-0.554793	-0.554793	1.62173777189976e-17
4.57907	-0.557206	-0.557206	-0.557206	1.60645356079615e-17
4.79516	-0.559735	-0.559735	-0.559735	1.59049062458072e-17
5.01125	-0.562381	-0.562381	-0.562381	1.57385945592282e-17
5.22734	-0.565144	-0.565144	-0.565144	1.55657157806556e-17
5.44344	-0.568023	-0.568023	-0.568023	1.53863965009871e-17
5.65953	-0.571019	-0.571019	-0.571019	1.52007758566455e-17
5.87562	-0.574131	-0.574131	-0.574131	1.500900686903e-17
6.09172	-0.577361	-0.577361	-0.577361	1.48112579569756e-17
6.30781	-0.580706	-0.580706	-0.580706	1.46077146457089e-17
6.5239	-0.584169	-0.584169	-0.584169	1.43985814989932e-17
6.74	-0.587748	-0.587748	-0.587748	1.41840843047032e-17
6.95609	-0.591443	-0.591443	-0.591443	1.39644725479323e-17
7.17218	-0.595255	-0.595255	-0.595255	1.37400222098717e-17
7.38828	-0.599184	-0.599184	-0.599184	1.35110389350071e-17
7.60437	-0.603229	-0.603229	-0.603229	1.3277861613482e-17
7.82046	-0.607391	-0.607391	-0.607391	1.30408664294954e-17
8.03656	-0.61167	-0.61167	-0.61167	1.28004714299048e-17
8.25265	-0.616065	-0.616065	-0.616065	1.25571416691382e-17
8.46874	-0.620577	-0.620577	-0.620577	1.23113949861393e-17
8.68484	-0.625206	-0.625206	-0.625206	1.20638084650235e-17
8.90093	-0.629951	-0.629951	-0.629951	1.18150256215328e-17
9.11702	-0.634812	-0.634812	-0.634812	1.15657643396698e-17
9.33311	-0.639791	-0.639791	-0.639791	1.13168255536606e-17
9.54921	-0.644886	-0.644886	-0.644886	1.10691026252263e-17
9.7653	-0.650097	-0.650097	-0.650097	1.0823591299576e-17
9.98139	-0.655425	-0.655425	-0.655425	1.05814000291467e-17
10.1975	-0.66087	-0.66087	-0.66087	1.03437603249649e-17
10.4136	-0.666432	-0.666432	-0.666432	1.01120366251775e-17
10.6297	-0.67211	-0.67211	-0.67211	9.8877349547931e-18
10.8458	-0.677904	-0.677904	-0.677904	9.67250939163099e-18
11.0619	-0.683816	-0.683816	-0.683816	9.46816506288929e-18
11.278	-0.689843	-0.689843	-0.689843	9.2766561031832e-18
11.494	-0.695988	-0.695988	-0.695988	9.1000767602312e-18
11.7101	-0.702249	-0.702249	-0.702249	8.94064371869834e-18
11.9262	-0.708627	-0.708627	-0.708627	8.80066783320245e-18
12.1423	-0.715121	-0.715121	-0.715121	8.68251393896426e-18
12.3584	-0.721732	-0.721732	-0.721732	8.58854834597362e-18
12.5745	-0.728459	-0.728459	-0.728459	8.52107505393463e-18
12.7906	-0.735304	-0.735304	-0.735304	8.4822635551272e-18
13.0067	-0.742264	-0.742264	-0.742264	8.47407305051162e-18
13.2228	-0.749342	-0.749342	-0.749342	8.49817955406885e-18
13.4389	-0.756536	-0.756536	-0.756536	8.55591319003872e-18
13.655	-0.763846	-0.763846	-0.763846	8.64821258302075e-18
13.8711	-0.771274	-0.771274	-0.771274	8.77560147649993e-18
14.0872	-0.778817	-0.778817	-0.778817	8.93818986790829e-18
14.3033	-0.786478	-0.786478	-0.786478	9.13569864856537e-18
14.5193	-0.794255	-0.794255	-0.794255	9.36750375994461e-18
14.7354	-0.802149	-0.802149	-0.802149	9.63269386755616e-18
14.9515	-0.810159	-0.810159	-0.810159	9.93013481675615e-18
15.1676	-0.818286	-0.818286	-0.818286	1.02585345926098e-17
15.3837	-0.826529	-0.826529	-0.826529	1.06165038004225e-17
15.5998	-0.83489	-0.83489	-0.83489	1.10026083542061e-17
15.8159	-0.843366	-0.843366	-0.843366	1.14154127023681e-17
16.032	-0.85196	-0.85196	-0.85196	1.18535132703521e-17
16.2481	-0.86067	-0.86067	-0.86067	1.23155627489982e-17
16.4642	-0.869496	-0.869496	-0.869496	1.28002864122817e-17
16.6803	-0.87844	-0.87844	-0.87844	1.33064918821735e-17
16.8964	-0.887499	-0.887499	-0.887499	1.38330737670897e-17
17.1125	-0.896676	-0.896676	-0.896676	1.43790144730967e-17
17.3286	-0.905969	-0.905969	-0.905969	1.49433822937099e-17
17.5447	-0.915379	-0.915379	-0.915379	1.55253276727644e-17
17.7607	-0.924905	-0.924905	-0.924905	1.61240783343042e-17
17.9768	-0.934548	-0.934548	-0.934548	1.67389337983214e-17
18.1929	-0.944307	-0.944307	-0.944307	1.73692596566438e-17
18.409	-0.954184	-0.954184	-0.954184	1.80144818688719e-17
18.6251	-0.964176	-0.964176	-0.964176	1.8674081250737e-17
18.8412	-0.974286	-0.974286	-0.974286	1.93475882621959e-17
19.0573	-0.984512	-0.984512	-0.984512	2.00345781555342e-17
19.2734	-0.994854	-0.994854	-0.994854	2.07346665106541e-17
19.4895	-1.00531	-1.00531	-1.00531	2.14475051621627e-17
19.7056	-1.01589	-1.01589	-1.01589	2.21727785080829e-17
19.9217	-1.02658	-1.02658	-1.02658	2.29102001808224e-17
20.1378	-1.03739	-1.03739	-1.03739	2.36595100558261e-17
20.3539	-1.04832	-1.04832	-1.04832	2.44204715708603e-17
20.57	-1.05936	-1.05936	-1.05936	2.51928693282577e-17
20.7861	-1.07052	-1.07052	-1.07052	2.59765069530232e-17
21.0021	-1.08179	-1.08179	-1.08179	2.67712051810198e-17

## Sheet: Figure 2c
colour	x	y	ymin	ymax	se
tomato4	4.3866	1.1767	1.1767	1.1767	5.68858071627105e-18
tomato4	4.55307	1.17438	1.17438	1.17438	5.56166872833006e-18
tomato4	4.71955	1.17206	1.17206	1.17206	5.43603541297997e-18
tomato4	4.88603	1.16974	1.16974	1.16974	5.31177149997948e-18
tomato4	5.0525	1.16742	1.16742	1.16742	5.18897537228211e-18
tomato4	5.21898	1.1651	1.1651	1.1651	5.0677537281956e-18
tomato4	5.38546	1.16279	1.16279	1.16279	4.94822228426177e-18
tomato4	5.55193	1.16047	1.16047	1.16047	4.83050651470663e-18
tomato4	5.71841	1.15815	1.15815	1.15815	4.7147424205481e-18
tomato4	5.88489	1.15583	1.15583	1.15583	4.60107731786181e-18
tomato4	6.05136	1.15351	1.15351	1.15351	4.48967063013572e-18
tomato4	6.21784	1.15119	1.15119	1.15119	4.38069466393154e-18
tomato4	6.38432	1.14887	1.14887	1.14887	4.27433534007656e-18
tomato4	6.55079	1.14655	1.14655	1.14655	4.17079284424324e-18
tomato4	6.71727	1.14424	1.14424	1.14424	4.07028215104162e-18
tomato4	6.88375	1.14192	1.14192	1.14192	3.97303336481327e-18
tomato4	7.05022	1.1396	1.1396	1.1396	3.87929180857603e-18
tomato4	7.2167	1.13728	1.13728	1.13728	3.78931778076013e-18
tomato4	7.38317	1.13496	1.13496	1.13496	3.70338588867252e-18
tomato4	7.54965	1.13264	1.13264	1.13264	3.62178385972807e-18
tomato4	7.71613	1.13032	1.13032	1.13032	3.54481072866929e-18
tomato4	7.8826	1.12801	1.12801	1.12801	3.47277430405795e-18
tomato4	8.04908	1.12569	1.12569	1.12569	3.40598783337457e-18
tomato4	8.21556	1.12337	1.12337	1.12337	3.34476581610734e-18
tomato4	8.38203	1.12105	1.12105	1.12105	3.28941896046078e-18
tomato4	8.54851	1.11873	1.11873	1.11873	3.24024834227435e-18
tomato4	8.71499	1.11641	1.11641	1.11641	3.19753890220567e-18
tomato4	8.88146	1.11409	1.11409	1.11409	3.1615525034324e-18
tomato4	9.04794	1.11178	1.11178	1.11178	3.13252085741419e-18
tomato4	9.21442	1.10946	1.10946	1.10946	3.11063869673806e-18
tomato4	9.38089	1.10714	1.10714	1.10714	3.09605761743669e-18
tomato4	9.54737	1.10482	1.10482	1.10482	3.08888101562125e-18
tomato4	9.71385	1.1025	1.1025	1.1025	3.0891604969922e-18
tomato4	9.88032	1.10018	1.10018	1.10018	3.09689404291186e-18
tomato4	10.0468	1.09786	1.09786	1.09786	3.11202608266752e-18
tomato4	10.2133	1.09555	1.09555	1.09555	3.1344494659696e-18
tomato4	10.3798	1.09323	1.09323	1.09323	3.16400917501283e-18
tomato4	10.5462	1.09091	1.09091	1.09091	3.20050748378249e-18
tomato4	10.7127	1.08859	1.08859	1.08859	3.2437101808368e-18
tomato4	10.8792	1.08627	1.08627	1.08627	3.29335342927463e-18
tomato4	11.0457	1.08395	1.08395	1.08395	3.3491508434676e-18
tomato4	11.2121	1.08163	1.08163	1.08163	3.41080040808879e-18
tomato4	11.3786	1.07932	1.07932	1.07932	3.4779909379801e-18
tomato4	11.5451	1.077	1.077	1.077	3.55040786316994e-18
tomato4	11.7116	1.07468	1.07468	1.07468	3.62773820918493e-18
tomato4	11.878	1.07236	1.07236	1.07236	3.70967471932994e-18
tomato4	12.0445	1.07004	1.07004	1.07004	3.79591912735576e-18
tomato4	12.211	1.06772	1.06772	1.06772	3.88618463392426e-18
tomato4	12.3775	1.0654	1.0654	1.0654	3.98019766918766e-18
tomato4	12.544	1.06309	1.06309	1.06309	4.07769903891874e-18
tomato4	12.7104	1.06077	1.06077	1.06077	4.17844455599508e-18
tomato4	12.8769	1.05845	1.05845	1.05845	4.28220525575143e-18
tomato4	13.0434	1.05613	1.05613	1.05613	4.3887672855347e-18
tomato4	13.2099	1.05381	1.05381	1.05381	4.49793154795714e-18
tomato4	13.3763	1.05149	1.05149	1.05149	4.60951316550574e-18
tomato4	13.5428	1.04917	1.04917	1.04917	4.72334082246534e-18
tomato4	13.7093	1.04685	1.04685	1.04685	4.83925602925681e-18
tomato4	13.8758	1.04454	1.04454	1.04454	4.95711234465827e-18
tomato4	14.0422	1.04222	1.04222	1.04222	5.07677458311501e-18
tomato4	14.2087	1.0399	1.0399	1.0399	5.19811802744954e-18
tomato4	14.3752	1.03758	1.03758	1.03758	5.32102766166117e-18
tomato4	14.5417	1.03526	1.03526	1.03526	5.44539743401388e-18
tomato4	14.7081	1.03294	1.03294	1.03294	5.57112955709169e-18
tomato4	14.8746	1.03062	1.03062	1.03062	5.69813384879387e-18
tomato4	15.0411	1.02831	1.02831	1.02831	5.8263271162006e-18
tomato4	15.2076	1.02599	1.02599	1.02599	5.95563258273313e-18
tomato4	15.3741	1.02367	1.02367	1.02367	6.08597935794928e-18
tomato4	15.5405	1.02135	1.02135	1.02135	6.21730194856186e-18
tomato4	15.707	1.01903	1.01903	1.01903	6.34953980876816e-18
tomato4	15.8735	1.01671	1.01671	1.01671	6.48263692767119e-18
tomato4	16.04	1.01439	1.01439	1.01439	6.61654145140911e-18
tomato4	16.2064	1.01208	1.01208	1.01208	6.75120533754957e-18
tomato4	16.3729	1.00976	1.00976	1.00976	6.8865840393213e-18
tomato4	16.5394	1.00744	1.00744	1.00744	7.02263621732224e-18
tomato4	16.7059	1.00512	1.00512	1.00512	7.15932347644603e-18
tomato4	16.8723	1.0028	1.0028	1.0028	7.29661012589207e-18
tomato4	17.0388	1.00048	1.00048	1.00048	7.43446296026043e-18
tomato4	17.2053	0.998164	0.998164	0.998164	7.57285105987382e-18
tomato4	17.3718	0.995845	0.995845	0.995845	7.71174560860988e-18
tomato4	17.5382	0.993527	0.993527	0.993527	7.85111972766495e-18
grey	4.96669	1.17912	1.17912	1.17912	5.80509916505434e-18
grey	5.12582	1.1785	1.1785	1.1785	5.64356715040418e-18
grey	5.28496	1.17788	1.17788	1.17788	5.48344544368644e-18
grey	5.44409	1.17726	1.17726	1.17726	5.32486127278522e-18
grey	5.60322	1.17664	1.17664	1.17664	5.16795618234984e-18
grey	5.76236	1.17602	1.17602	1.17602	5.01288784222487e-18
grey	5.92149	1.1754	1.1754	1.1754	4.85983207760533e-18
grey	6.08063	1.17478	1.17478	1.17478	4.70898513631923e-18
grey	6.23976	1.17416	1.17416	1.17416	4.560566203158e-18
grey	6.39889	1.17354	1.17354	1.17354	4.41482016173438e-18
grey	6.55803	1.17292	1.17292	1.17292	4.27202058928602e-18
grey	6.71716	1.1723	1.1723	1.1723	4.13247294702202e-18
grey	6.87629	1.17168	1.17168	1.17168	3.99651789539492e-18
grey	7.03543	1.17106	1.17106	1.17106	3.86453461704158e-18
grey	7.19456	1.17044	1.17044	1.17044	3.73694396695635e-18
grey	7.35369	1.16982	1.16982	1.16982	3.61421118721473e-18
grey	7.51283	1.1692	1.1692	1.1692	3.49684782156195e-18
grey	7.67196	1.16858	1.16858	1.16858	3.38541234656797e-18
grey	7.8311	1.16796	1.16796	1.16796	3.28050891070045e-18
grey	7.99023	1.16734	1.16734	1.16734	3.18278346072005e-18
grey	8.14936	1.16672	1.16672	1.16672	3.09291646997442e-18
grey	8.3085	1.1661	1.1661	1.1661	3.01161151385812e-18
grey	8.46763	1.16548	1.16548	1.16548	2.9395791226508e-18
grey	8.62676	1.16486	1.16486	1.16486	2.87751573653455e-18
grey	8.7859	1.16424	1.16424	1.16424	2.8260782185639e-18
grey	8.94503	1.16362	1.16362	1.16362	2.78585521315027e-18
grey	9.10416	1.163	1.163	1.163	2.7573375432815e-18
grey	9.2633	1.16238	1.16238	1.16238	2.74089059874716e-18
grey	9.42243	1.16176	1.16176	1.16176	2.7367320125963e-18
grey	9.58157	1.16114	1.16114	1.16114	2.74491763646855e-18
grey	9.7407	1.16052	1.16052	1.16052	2.76533785295407e-18
grey	9.89983	1.1599	1.1599	1.1599	2.79772477894503e-18
grey	10.059	1.15928	1.15928	1.15928	2.84166928480837e-18
grey	10.2181	1.15866	1.15866	1.15866	2.89664540416693e-18
grey	10.3772	1.15804	1.15804	1.15804	2.96203895290008e-18
grey	10.5364	1.15742	1.15742	1.15742	3.0371771116073e-18
grey	10.6955	1.1568	1.1568	1.1568	3.12135623468437e-18
grey	10.8546	1.15618	1.15618	1.15618	3.21386598477481e-18
grey	11.0138	1.15556	1.15556	1.15556	3.31400879300886e-18
grey	11.1729	1.15494	1.15494	1.15494	3.42111442076194e-18
grey	11.332	1.15432	1.15432	1.15432	3.53454995261186e-18
grey	11.4912	1.1537	1.1537	1.1537	3.65372587133046e-18
grey	11.6503	1.15308	1.15308	1.15308	3.77809899366182e-18
grey	11.8094	1.15246	1.15246	1.15246	3.90717303900725e-18
grey	11.9686	1.15183	1.15183	1.15183	4.04049751829398e-18
grey	12.1277	1.15121	1.15121	1.15121	4.17766551098724e-18
grey	12.2868	1.15059	1.15059	1.15059	4.31831077341622e-18
grey	12.446	1.14997	1.14997	1.14997	4.46210450770383e-18
grey	12.6051	1.14935	1.14935	1.14935	4.60875202493006e-18
grey	12.7642	1.14873	1.14873	1.14873	4.7579894603373e-18
grey	12.9234	1.14811	1.14811	1.14811	4.90958064093285e-18
grey	13.0825	1.14749	1.14749	1.14749	5.06331416393673e-18
grey	13.2416	1.14687	1.14687	1.14687	5.21900071502005e-18
grey	13.4008	1.14625	1.14625	1.14625	5.37647063525834e-18
grey	13.5599	1.14563	1.14563	1.14563	5.53557173270914e-18
grey	13.719	1.14501	1.14501	1.14501	5.69616732653629e-18
grey	13.8782	1.14439	1.14439	1.14439	5.8581345071267e-18
grey	14.0373	1.14377	1.14377	1.14377	6.02136259355267e-18
grey	14.1964	1.14315	1.14315	1.14315	6.1857517692064e-18
grey	14.3556	1.14253	1.14253	1.14253	6.35121187689425e-18
grey	14.5147	1.14191	1.14191	1.14191	6.51766135572592e-18
grey	14.6738	1.14129	1.14129	1.14129	6.6850263034936e-18
grey	14.833	1.14067	1.14067	1.14067	6.85323964973045e-18
grey	14.9921	1.14005	1.14005	1.14005	7.0222404261483e-18
grey	15.1512	1.13943	1.13943	1.13943	7.19197312261269e-18
grey	15.3104	1.13881	1.13881	1.13881	7.36238711817662e-18
grey	15.4695	1.13819	1.13819	1.13819	7.53343617794434e-18
grey	15.6286	1.13757	1.13757	1.13757	7.70507800766392e-18
grey	15.7878	1.13695	1.13695	1.13695	7.8772738589546e-18
grey	15.9469	1.13633	1.13633	1.13633	8.04998817896714e-18
grey	16.106	1.13571	1.13571	1.13571	8.22318829906075e-18
grey	16.2652	1.13509	1.13509	1.13509	8.39684415776943e-18
grey	16.4243	1.13447	1.13447	1.13447	8.57092805393217e-18
grey	16.5834	1.13385	1.13385	1.13385	8.74541442638678e-18
grey	16.7426	1.13323	1.13323	1.13323	8.92027965708388e-18
grey	16.9017	1.13261	1.13261	1.13261	9.0955018948749e-18
grey	17.0608	1.13199	1.13199	1.13199	9.27106089757365e-18
grey	17.22	1.13137	1.13137	1.13137	9.44693789019083e-18
grey	17.3791	1.13075	1.13075	1.13075	9.62311543750178e-18
grey	17.5382	1.13013	1.13013	1.13013	9.79957732933441e-18
lightcoral	4.96669	1.18963	1.18963	1.18963	9.48963336529187e-18
lightcoral	5.12582	1.19061	1.19061	1.19061	9.22311690504428e-18
lightcoral	5.28496	1.19158	1.19158	1.19158	8.95810162281527e-18
lightcoral	5.44409	1.19256	1.19256	1.19256	8.69472478744308e-18
lightcoral	5.60322	1.19353	1.19353	1.19353	8.43313991216723e-18
lightcoral	5.76236	1.19451	1.19451	1.19451	8.17351904818959e-18
lightcoral	5.92149	1.19549	1.19549	1.19549	7.91605543741121e-18
lightcoral	6.08063	1.19646	1.19646	1.19646	7.66096658061739e-18
lightcoral	6.23976	1.19744	1.19744	1.19744	7.4084977839387e-18
lightcoral	6.39889	1.19841	1.19841	1.19841	7.15892625217164e-18
lightcoral	6.55803	1.19939	1.19939	1.19939	6.91256580131858e-18
lightcoral	6.71716	1.20037	1.20037	1.20037	6.66977226261927e-18
lightcoral	6.87629	1.20134	1.20134	1.20134	6.43094964347965e-18
lightcoral	7.03543	1.20232	1.20232	1.20232	6.19655709268106e-18
lightcoral	7.19456	1.20329	1.20329	1.20329	5.96711668168641e-18
lightcoral	7.35369	1.20427	1.20427	1.20427	5.74322195174311e-18
lightcoral	7.51283	1.20525	1.20525	1.20525	5.52554707565024e-18
lightcoral	7.67196	1.20622	1.20622	1.20622	5.31485632802894e-18
lightcoral	7.8311	1.2072	1.2072	1.2072	5.11201333077985e-18
lightcoral	7.99023	1.20817	1.20817	1.20817	4.91798922372467e-18
lightcoral	8.14936	1.20915	1.20915	1.20915	4.73386849409575e-18
lightcoral	8.3085	1.21013	1.21013	1.21013	4.56085069238537e-18
lightcoral	8.46763	1.2111	1.2111	1.2111	4.40024571600168e-18
lightcoral	8.62676	1.21208	1.21208	1.21208	4.25345987265303e-18
lightcoral	8.7859	1.21305	1.21305	1.21305	4.12196974994569e-18
lightcoral	8.94503	1.21403	1.21403	1.21403	4.00728131715063e-18
lightcoral	9.10416	1.215	1.215	1.215	3.91087300921686e-18
lightcoral	9.2633	1.21598	1.21598	1.21598	3.83412402482976e-18
lightcoral	9.42243	1.21696	1.21696	1.21696	3.77823260076082e-18
lightcoral	9.58157	1.21793	1.21793	1.21793	3.74413292195221e-18
lightcoral	9.7407	1.21891	1.21891	1.21891	3.73242230905886e-18
lightcoral	9.89983	1.21988	1.21988	1.21988	3.74331089454155e-18
lightcoral	10.059	1.22086	1.22086	1.22086	3.77660321153097e-18
lightcoral	10.2181	1.22184	1.22184	1.22184	3.83171533201749e-18
lightcoral	10.3772	1.22281	1.22281	1.22281	3.90772416605998e-18
lightcoral	10.5364	1.22379	1.22379	1.22379	4.00343966290486e-18
lightcoral	10.6955	1.22476	1.22476	1.22476	4.11748774316934e-18
lightcoral	10.8546	1.22574	1.22574	1.22574	4.24839224882767e-18
lightcoral	11.0138	1.22672	1.22672	1.22672	4.39464711766117e-18
lightcoral	11.1729	1.22769	1.22769	1.22769	4.55477387822443e-18
lightcoral	11.332	1.22867	1.22867	1.22867	4.72736312111339e-18
lightcoral	11.4912	1.22964	1.22964	1.22964	4.91110112704775e-18
lightcoral	11.6503	1.23062	1.23062	1.23062	5.10478419577515e-18
lightcoral	11.8094	1.2316	1.2316	1.2316	5.30732364708438e-18
lightcoral	11.9686	1.23257	1.23257	1.23257	5.51774429531541e-18
lightcoral	12.1277	1.23355	1.23355	1.23355	5.73517873533073e-18
lightcoral	12.2868	1.23452	1.23452	1.23452	5.95885923210251e-18
lightcoral	12.446	1.2355	1.2355	1.2355	6.18810849726765e-18
lightcoral	12.6051	1.23647	1.23647	1.23647	6.42233021605228e-18
lightcoral	12.7642	1.23745	1.23745	1.23745	6.66099986775256e-18
lightcoral	12.9234	1.23843	1.23843	1.23843	6.90365615282949e-18
lightcoral	13.0825	1.2394	1.2394	1.2394	7.1498931823434e-18
lightcoral	13.2416	1.24038	1.24038	1.24038	7.39935348293755e-18
lightcoral	13.4008	1.24135	1.24135	1.24135	7.65172180728749e-18
lightcoral	13.5599	1.24233	1.24233	1.24233	7.90671970357475e-18
lightcoral	13.719	1.24331	1.24331	1.24331	8.16410077900774e-18
lightcoral	13.8782	1.24428	1.24428	1.24428	8.42364658522731e-18
lightcoral	14.0373	1.24526	1.24526	1.24526	8.6851630531584e-18
lightcoral	14.1964	1.24623	1.24623	1.24623	8.94847740854294e-18
lightcoral	14.3556	1.24721	1.24721	1.24721	9.2134355050968e-18
lightcoral	14.5147	1.24819	1.24819	1.24819	9.47989951877512e-18
lightcoral	14.6738	1.24916	1.24916	1.24916	9.74774595327999e-18
lightcoral	14.833	1.25014	1.25014	1.25014	1.00168639132924e-17
lightcoral	14.9921	1.25111	1.25111	1.25111	1.02871536077416e-17
lightcoral	15.1512	1.25209	1.25209	1.25209	1.05585250506519e-17
lightcoral	15.3104	1.25307	1.25307	1.25307	1.08308969317104e-17
lightcoral	15.4695	1.25404	1.25404	1.25404	1.11041956327122e-17
lightcoral	15.6286	1.25502	1.25502	1.25502	1.1378354369498e-17
lightcoral	15.7878	1.25599	1.25599	1.25599	1.16533124419765e-17
lightcoral	15.9469	1.25697	1.25697	1.25697	1.1929014577361e-17
lightcoral	16.106	1.25794	1.25794	1.25794	1.22054103539201e-17
lightcoral	16.2652	1.25892	1.25892	1.25892	1.24824536943818e-17
lightcoral	16.4243	1.2599	1.2599	1.2599	1.27601024197031e-17
lightcoral	16.5834	1.26087	1.26087	1.26087	1.30383178552434e-17
lightcoral	16.7426	1.26185	1.26185	1.26185	1.33170644825173e-17
lightcoral	16.9017	1.26282	1.26282	1.26282	1.35963096306611e-17
lightcoral	17.0608	1.2638	1.2638	1.2638	1.38760232025683e-17
lightcoral	17.22	1.26478	1.26478	1.26478	1.41561774313455e-17
lightcoral	17.3791	1.26575	1.26575	1.26575	1.44367466633372e-17
lightcoral	17.5382	1.26673	1.26673	1.26673	1.47177071644717e-17

## Sheet: Figure 2d
colour	x	y	ymin	ymax	se
tomato4	3.93079	0.642185	0.642185	0.642185	8.13480172686399e-18
tomato4	4.14688	0.641698	0.641698	0.641698	8.07028997970985e-18
tomato4	4.36297	0.641185	0.641185	0.641185	8.00252074004188e-18
tomato4	4.57907	0.640647	0.640647	0.640647	7.93152985796821e-18
tomato4	4.79516	0.640082	0.640082	0.640082	7.85735660541644e-18
tomato4	5.01125	0.639491	0.639491	0.639491	7.78004399379354e-18
tomato4	5.22734	0.638875	0.638875	0.638875	7.69963913057077e-18
tomato4	5.44344	0.638232	0.638232	0.638232	7.61619361977234e-18
tomato4	5.65953	0.637563	0.637563	0.637563	7.52976401205261e-18
tomato4	5.87562	0.636868	0.636868	0.636868	7.44041231084923e-18
tomato4	6.09172	0.636147	0.636147	0.636147	7.34820654201055e-18
tomato4	6.30781	0.635401	0.635401	0.635401	7.25322139532522e-18
tomato4	6.5239	0.634628	0.634628	0.634628	7.15553894754038e-18
tomato4	6.74	0.633829	0.633829	0.633829	7.05524947774957e-18
tomato4	6.95609	0.633004	0.633004	0.633004	6.95245238746692e-18
tomato4	7.17218	0.632153	0.632153	0.632153	6.84725723927605e-18
tomato4	7.38828	0.631276	0.631276	0.631276	6.73978492963755e-18
tomato4	7.60437	0.630373	0.630373	0.630373	6.63016901322647e-18
tomato4	7.82046	0.629443	0.629443	0.629443	6.51855719799591e-18
tomato4	8.03656	0.628488	0.628488	0.628488	6.40511303193269e-18
tomato4	8.25265	0.627507	0.627507	0.627507	6.29001780404339e-18
tomato4	8.46874	0.6265	0.6265	0.6265	6.17347268326702e-18
tomato4	8.68484	0.625467	0.625467	0.625467	6.05570111943776e-18
tomato4	8.90093	0.624407	0.624407	0.624407	5.93695152966229e-18
tomato4	9.11702	0.623322	0.623322	0.623322	5.81750029089481e-18
tomato4	9.33311	0.622211	0.622211	0.622211	5.69765505421059e-18
tomato4	9.54921	0.621073	0.621073	0.621073	5.57775838711974e-18
tomato4	9.7653	0.61991	0.61991	0.61991	5.45819173568347e-18
tomato4	9.98139	0.61872	0.61872	0.61872	5.33937967623942e-18
tomato4	10.1975	0.617505	0.617505	0.617505	5.22179439483299e-18
tomato4	10.4136	0.616263	0.616263	0.616263	5.10596028826535e-18
tomato4	10.6297	0.614996	0.614996	0.614996	4.99245852117717e-18
tomato4	10.8458	0.613702	0.613702	0.613702	4.88193129635479e-18
tomato4	11.0619	0.612382	0.612382	0.612382	4.77508549931999e-18
tomato4	11.278	0.611037	0.611037	0.611037	4.67269526480571e-18
tomato4	11.494	0.609665	0.609665	0.609665	4.57560288823032e-18
tomato4	11.7101	0.608267	0.608267	0.608267	4.4847173833726e-18
tomato4	11.9262	0.606844	0.606844	0.606844	4.40100989165334e-18
tomato4	12.1423	0.605394	0.605394	0.605394	4.32550511383967e-18
tomato4	12.3584	0.603918	0.603918	0.603918	4.25926800706802e-18
tomato4	12.5745	0.602416	0.602416	0.602416	4.20338521826159e-18
tomato4	12.7906	0.600888	0.600888	0.600888	4.15894114893096e-18
tomato4	13.0067	0.599334	0.599334	0.599334	4.1269891746711e-18
tomato4	13.2228	0.597754	0.597754	0.597754	4.10851932905732e-18
tomato4	13.4389	0.596148	0.596148	0.596148	4.10442458828382e-18
tomato4	13.655	0.594516	0.594516	0.594516	4.11546857629073e-18
tomato4	13.8711	0.592858	0.592858	0.592858	4.14225784041494e-18
tomato4	14.0872	0.591174	0.591174	0.591174	4.18522165826176e-18
tomato4	14.3033	0.589464	0.589464	0.589464	4.24460158038232e-18
tomato4	14.5193	0.587728	0.587728	0.587728	4.32045170631552e-18
tomato4	14.7354	0.585966	0.585966	0.585966	4.41264929255163e-18
tomato4	14.9515	0.584177	0.584177	0.584177	4.52091401860715e-18
tomato4	15.1676	0.582363	0.582363	0.582363	4.64483335993222e-18
tomato4	15.3837	0.580523	0.580523	0.580523	4.78389116776649e-18
tomato4	15.5998	0.578657	0.578657	0.578657	4.93749671366854e-18
tomato4	15.8159	0.576764	0.576764	0.576764	5.10501197974617e-18
tomato4	16.032	0.574846	0.574846	0.574846	5.28577567611108e-18
tomato4	16.2481	0.572901	0.572901	0.572901	5.47912317333378e-18
tomato4	16.4642	0.570931	0.570931	0.570931	5.6844021332288e-18
tomato4	16.6803	0.568934	0.568934	0.568934	5.90098405251626e-18
tomato4	16.8964	0.566912	0.566912	0.566912	6.12827219743395e-18
tomato4	17.1125	0.564863	0.564863	0.564863	6.36570653004126e-18
tomato4	17.3286	0.562789	0.562789	0.562789	6.61276624737521e-18
tomato4	17.5447	0.560688	0.560688	0.560688	6.86897051066932e-18
tomato4	17.7607	0.558561	0.558561	0.558561	7.13387786431165e-18
tomato4	17.9768	0.556409	0.556409	0.556409	7.40708475496077e-18
tomato4	18.1929	0.55423	0.55423	0.55423	7.68822347396568e-18
tomato4	18.409	0.552025	0.552025	0.552025	7.97695976834661e-18
tomato4	18.6251	0.549794	0.549794	0.549794	8.27299030014673e-18
tomato4	18.8412	0.547538	0.547538	0.547538	8.57604008134456e-18
tomato4	19.0573	0.545255	0.545255	0.545255	8.88585997065649e-18
tomato4	19.2734	0.542946	0.542946	0.542946	9.20222428774947e-18
tomato4	19.4895	0.540611	0.540611	0.540611	9.52492857776757e-18
tomato4	19.7056	0.53825	0.53825	0.53825	9.85378754290634e-18
tomato4	19.9217	0.535863	0.535863	0.535863	1.01886331465346e-17
tomato4	20.1378	0.53345	0.53345	0.53345	1.0529312887818e-17
tomato4	20.3539	0.531011	0.531011	0.531011	1.08756882399581e-17
tomato4	20.57	0.528546	0.528546	0.528546	1.1227633242257e-17
tomato4	20.7861	0.526055	0.526055	0.526055	1.1585033234681e-17
tomato4	21.0021	0.523538	0.523538	0.523538	1.19477837229932e-17
grey	4.14339	0.661633	0.661633	0.661633	9.41020321800402e-18
grey	4.3568	0.661675	0.661675	0.661675	9.32674945709478e-18
grey	4.5702	0.661719	0.661719	0.661719	9.23941731293138e-18
grey	4.7836	0.661764	0.661764	0.661764	9.14826243830138e-18
grey	4.997	0.661812	0.661812	0.661812	9.05334589244791e-18
grey	5.2104	0.661863	0.661863	0.661863	8.9547346746379e-18
grey	5.42381	0.661915	0.661915	0.661915	8.852502324545e-18
grey	5.63721	0.661969	0.661969	0.661969	8.74672959820415e-18
grey	5.85061	0.662025	0.662025	0.662025	8.63750522951495e-18
grey	6.06401	0.662084	0.662084	0.662084	8.52492678864305e-18
grey	6.27741	0.662144	0.662144	0.662144	8.4091016502021e-18
grey	6.49081	0.662207	0.662207	0.662207	8.29014808579886e-18
grey	6.70422	0.662272	0.662272	0.662272	8.16819649738559e-18
grey	6.91762	0.662339	0.662339	0.662339	8.0433908098739e-18
grey	7.13102	0.662408	0.662408	0.662408	7.91589004358359e-18
grey	7.34442	0.662479	0.662479	0.662479	7.78587008926895e-18
grey	7.55782	0.662552	0.662552	0.662552	7.65352571057338e-18
grey	7.77123	0.662627	0.662627	0.662627	7.51907280064844e-18
grey	7.98463	0.662705	0.662705	0.662705	7.38275092108236e-18
grey	8.19803	0.662784	0.662784	0.662784	7.24482615184921e-18
grey	8.41143	0.662866	0.662866	0.662866	7.10559428018612e-18
grey	8.62483	0.662949	0.662949	0.662949	6.96538435339084e-18
grey	8.83824	0.663035	0.663035	0.663035	6.82456261448998e-18
grey	9.05164	0.663123	0.663123	0.663123	6.68353682919007e-18
grey	9.26504	0.663213	0.663213	0.663213	6.54276099569795e-18
grey	9.47844	0.663305	0.663305	0.663305	6.40274040360681e-18
grey	9.69184	0.663399	0.663399	0.663399	6.26403697131661e-18
grey	9.90525	0.663495	0.663495	0.663495	6.12727474020669e-18
grey	10.1186	0.663593	0.663593	0.663593	5.99314533466857e-18
grey	10.332	0.663694	0.663694	0.663694	5.86241310721898e-18
grey	10.5455	0.663796	0.663796	0.663796	5.73591957575164e-18
grey	10.7589	0.663901	0.663901	0.663901	5.61458662710508e-18
grey	10.9723	0.664007	0.664007	0.664007	5.49941781446308e-18
grey	11.1857	0.664116	0.664116	0.664116	5.39149693094609e-18
grey	11.3991	0.664227	0.664227	0.664227	5.2919829248191e-18
grey	11.6125	0.66434	0.66434	0.66434	5.20210017323461e-18
grey	11.8259	0.664455	0.664455	0.664455	5.12312320398185e-18
grey	12.0393	0.664572	0.664572	0.664572	5.05635520647119e-18
grey	12.2527	0.664691	0.664691	0.664691	5.0031001524516e-18
grey	12.4661	0.664813	0.664813	0.664813	4.96462906809104e-18
grey	12.6795	0.664936	0.664936	0.664936	4.94214191425385e-18
grey	12.8929	0.665062	0.665062	0.665062	4.93672751056065e-18
grey	13.1063	0.665189	0.665189	0.665189	4.94932477166657e-18
grey	13.3197	0.665319	0.665319	0.665319	4.98068896488562e-18
grey	13.5331	0.665451	0.665451	0.665451	5.03136654262224e-18
grey	13.7465	0.665585	0.665585	0.665585	5.10168127866435e-18
grey	13.9599	0.665721	0.665721	0.665721	5.19173306024936e-18
grey	14.1733	0.665859	0.665859	0.665859	5.30140904728517e-18
grey	14.3867	0.665999	0.665999	0.665999	5.43040537795366e-18
grey	14.6001	0.666141	0.666141	0.666141	5.57825650251748e-18
grey	14.8135	0.666286	0.666286	0.666286	5.74436874176143e-18
grey	15.0269	0.666432	0.666432	0.666432	5.92805478657419e-18
grey	15.2403	0.666581	0.666581	0.666581	6.12856642868054e-18
grey	15.4537	0.666732	0.666732	0.666732	6.34512362135461e-18
grey	15.6671	0.666884	0.666884	0.666884	6.57693880702575e-18
grey	15.8805	0.667039	0.667039	0.667039	6.82323617060004e-18
grey	16.0939	0.667196	0.667196	0.667196	7.08326601130499e-18
grey	16.3073	0.667355	0.667355	0.667355	7.35631476146149e-18
grey	16.5207	0.667516	0.667516	0.667516	7.64171134568103e-18
grey	16.7341	0.66768	0.66768	0.66768	7.93883061276092e-18
grey	16.9475	0.667845	0.667845	0.667845	8.2470945299332e-18
grey	17.1609	0.668012	0.668012	0.668012	8.56597174246438e-18
grey	17.3743	0.668182	0.668182	0.668182	8.89497599795508e-18
grey	17.5877	0.668354	0.668354	0.668354	9.23366383136739e-18
grey	17.8011	0.668527	0.668527	0.668527	9.58163181344207e-18
grey	18.0145	0.668703	0.668703	0.668703	9.93851358599127e-18
grey	18.2279	0.668881	0.668881	0.668881	1.03039768434209e-17
grey	18.4413	0.669061	0.669061	0.669061	1.06777203697124e-17
grey	18.6547	0.669243	0.669243	0.669243	1.1059471202075e-17
grey	18.8681	0.669427	0.669427	0.669427	1.14489819644003e-17
grey	19.0815	0.669614	0.669614	0.669614	1.18460283934498e-17
grey	19.2949	0.669802	0.669802	0.669802	1.22504070665684e-17
grey	19.5083	0.669992	0.669992	0.669992	1.2661933330133e-17
grey	19.7217	0.670185	0.670185	0.670185	1.30804394217189e-17
grey	19.9351	0.67038	0.67038	0.67038	1.35057727751632e-17
grey	20.1485	0.670576	0.670576	0.670576	1.39377944956045e-17
grey	20.3619	0.670775	0.670775	0.670775	1.43763779906721e-17
grey	20.5753	0.670976	0.670976	0.670976	1.48214077438748e-17
grey	20.7887	0.671179	0.671179	0.671179	1.52727782166431e-17
grey	21.0021	0.671384	0.671384	0.671384	1.57303928661849e-17
lightcoral	4.2801	0.69545	0.69545	0.69545	1.02823531799697e-17
lightcoral	4.49177	0.696426	0.696426	0.696426	1.01828562786789e-17
lightcoral	4.70344	0.69745	0.69745	0.69745	1.00789486932321e-17
lightcoral	4.91511	0.698521	0.698521	0.698521	9.97069912096902e-18
lightcoral	5.12678	0.699639	0.699639	0.699639	9.85818309836248e-18
lightcoral	5.33845	0.700804	0.700804	0.700804	9.74148371449695e-18
lightcoral	5.55012	0.702016	0.702016	0.702016	9.62069241727305e-18
lightcoral	5.7618	0.703275	0.703275	0.703275	9.49590992509537e-18
lightcoral	5.97347	0.704582	0.704582	0.704582	9.36724725864851e-18
lightcoral	6.18514	0.705935	0.705935	0.705935	9.23482690945466e-18
lightcoral	6.39681	0.707336	0.707336	0.707336	9.09878416424633e-18
lightcoral	6.60848	0.708784	0.708784	0.708784	8.95926860678664e-18
lightcoral	6.82015	0.710279	0.710279	0.710279	8.81644582161528e-18
lightcoral	7.03182	0.711821	0.711821	0.711821	8.67049932725785e-18
lightcoral	7.2435	0.71341	0.71341	0.71341	8.52163276963597e-18
lightcoral	7.45517	0.715046	0.715046	0.715046	8.37007240962896e-18
lightcoral	7.66684	0.716729	0.716729	0.716729	8.21606994175296e-18
lightcoral	7.87851	0.71846	0.71846	0.71846	8.05990568341112e-18
lightcoral	8.09018	0.720238	0.720238	0.720238	7.90189217562981e-18
lightcoral	8.30185	0.722063	0.722063	0.722063	7.74237823589807e-18
lightcoral	8.51353	0.723935	0.723935	0.723935	7.58175350061728e-18
lightcoral	8.7252	0.725854	0.725854	0.725854	7.42045348726677e-18
lightcoral	8.93687	0.72782	0.72782	0.72782	7.25896519266966e-18
lightcoral	9.14854	0.729833	0.729833	0.729833	7.09783322099182e-18
lightcoral	9.36021	0.731894	0.731894	0.731894	6.93766639981859e-18
lightcoral	9.57188	0.734001	0.734001	0.734001	6.77914479047895e-18
lightcoral	9.78355	0.736156	0.736156	0.736156	6.62302692464441e-18
lightcoral	9.99523	0.738358	0.738358	0.738358	6.4701569977147e-18
lightcoral	10.2069	0.740607	0.740607	0.740607	6.32147161582413e-18
lightcoral	10.4186	0.742903	0.742903	0.742903	6.17800552500687e-18
lightcoral	10.6302	0.745246	0.745246	0.745246	6.04089555087613e-18
lightcoral	10.8419	0.747636	0.747636	0.747636	5.91138175714481e-18
lightcoral	11.0536	0.750074	0.750074	0.750074	5.79080461805198e-18
lightcoral	11.2653	0.752558	0.752558	0.752558	5.68059683974836e-18
lightcoral	11.4769	0.75509	0.75509	0.75509	5.58226842827891e-18
lightcoral	11.6886	0.757669	0.757669	0.757669	5.49738377565186e-18
lightcoral	11.9003	0.760295	0.760295	0.760295	5.42753001322343e-18
lightcoral	12.1119	0.762968	0.762968	0.762968	5.37427672840306e-18
lightcoral	12.3236	0.765688	0.765688	0.765688	5.33912834831926e-18
lightcoral	12.5353	0.768456	0.768456	0.768456	5.32347193383738e-18
lightcoral	12.747	0.77127	0.77127	0.77127	5.32852452773279e-18
lightcoral	12.9586	0.774132	0.774132	0.774132	5.35528518242838e-18
lightcoral	13.1703	0.777041	0.777041	0.777041	5.40449697539488e-18
lightcoral	13.382	0.779997	0.779997	0.779997	5.4766234787911e-18
lightcoral	13.5936	0.783	0.783	0.783	5.57184234703208e-18
lightcoral	13.8053	0.78605	0.78605	0.78605	5.69005630059404e-18
lightcoral	14.017	0.789147	0.789147	0.789147	5.83091939596013e-18
lightcoral	14.2287	0.792291	0.792291	0.792291	5.99387464735821e-18
lightcoral	14.4403	0.795483	0.795483	0.795483	6.17819815854283e-18
lightcoral	14.652	0.798722	0.798722	0.798722	6.38304497799024e-18
lightcoral	14.8637	0.802007	0.802007	0.802007	6.60749269151744e-18
lightcoral	15.0753	0.80534	0.80534	0.80534	6.85057996486461e-18
lightcoral	15.287	0.80872	0.80872	0.80872	7.11133850678306e-18
lightcoral	15.4987	0.812148	0.812148	0.812148	7.38881800126301e-18
lightcoral	15.7104	0.815622	0.815622	0.815622	7.68210434042609e-18
lightcoral	15.922	0.819143	0.819143	0.819143	7.99033196444772e-18
lightcoral	16.1337	0.822712	0.822712	0.822712	8.31269133079351e-18
lightcoral	16.3454	0.826328	0.826328	0.826328	8.64843256524248e-18
lightcoral	16.557	0.82999	0.82999	0.82999	8.99686626319457e-18
lightcoral	16.7687	0.8337	0.8337	0.8337	9.35736226887102e-18
lightcoral	16.9804	0.837457	0.837457	0.837457	9.72934710186976e-18
lightcoral	17.1921	0.841262	0.841262	0.841262	1.01123005491234e-17
lightcoral	17.4037	0.845113	0.845113	0.845113	1.05057518078338e-17
lightcoral	17.6154	0.849011	0.849011	0.849011	1.09092754558209e-17
lightcoral	17.8271	0.852957	0.852957	0.852957	1.13224874397121e-17
lightcoral	18.0387	0.85695	0.85695	0.85695	1.1745041205978e-17
lightcoral	18.2504	0.860989	0.860989	0.860989	1.21766240515494e-17
lightcoral	18.4621	0.865076	0.865076	0.865076	1.26169537361419e-17
lightcoral	18.6738	0.86921	0.86921	0.86921	1.30657753743134e-17
lightcoral	18.8854	0.873392	0.873392	0.873392	1.35228586090429e-17
lightcoral	19.0971	0.87762	0.87762	0.87762	1.39879950581343e-17
lightcoral	19.3088	0.881896	0.881896	0.881896	1.44609960183765e-17
lightcoral	19.5204	0.886218	0.886218	0.886218	1.49416904088901e-17
lightcoral	19.7321	0.890588	0.890588	0.890588	1.54299229335625e-17
lightcoral	19.9438	0.895005	0.895005	0.895005	1.59255524422366e-17
lightcoral	20.1555	0.899469	0.899469	0.899469	1.64284504709188e-17
lightcoral	20.3671	0.90398	0.90398	0.90398	1.69384999423668e-17
lightcoral	20.5788	0.908538	0.908538	0.908538	1.74555940097866e-17
lightcoral	20.7905	0.913143	0.913143	0.913143	1.79796350278516e-17
lightcoral	21.0021	0.917796	0.917796	0.917796	1.85105336367599e-17

## Sheet: Figure 3a
colour	x	y	ymin	ymax	se
#76c68f	4.3866	1.78925	1.78925	1.78925	2.1774120471387e-16
#76c68f	4.55307	1.79108	1.79108	1.79108	2.13708794626309e-16
#76c68f	4.71955	1.79291	1.79291	1.79291	2.09718577416433e-16
#76c68f	4.88603	1.79474	1.79474	1.79474	2.05773007629947e-16
#76c68f	5.0525	1.79657	1.79657	1.79657	2.01874703138199e-16
#76c68f	5.21898	1.7984	1.7984	1.7984	1.98026455322912e-16
#76c68f	5.38546	1.80023	1.80023	1.80023	1.94231239482578e-16
#76c68f	5.55193	1.80205	1.80205	1.80205	1.90492225344447e-16
#76c68f	5.71841	1.80388	1.80388	1.80388	1.86812787530673e-16
#76c68f	5.88489	1.80571	1.80571	1.80571	1.83196515785211e-16
#76c68f	6.05136	1.80754	1.80754	1.80754	1.79647224719062e-16
#76c68f	6.21784	1.80937	1.80937	1.80937	1.76168962775063e-16
#76c68f	6.38432	1.8112	1.8112	1.8112	1.72766020049607e-16
#76c68f	6.55079	1.81303	1.81303	1.81303	1.69442934538094e-16
#76c68f	6.71727	1.81485	1.81485	1.81485	1.66204496294596e-16
#76c68f	6.88375	1.81668	1.81668	1.81668	1.63055748916619e-16
#76c68f	7.05022	1.81851	1.81851	1.81851	1.60001987686211e-16
#76c68f	7.2167	1.82034	1.82034	1.82034	1.5704875362408e-16
#76c68f	7.38317	1.82217	1.82217	1.82217	1.54201822650627e-16
#76c68f	7.54965	1.824	1.824	1.824	1.51467189005519e-16
#76c68f	7.71613	1.82583	1.82583	1.82583	1.48851042066395e-16
#76c68f	7.8826	1.82766	1.82766	1.82766	1.46359735739818e-16
#76c68f	8.04908	1.82948	1.82948	1.82948	1.43999749687168e-16
#76c68f	8.21556	1.83131	1.83131	1.83131	1.41777641808094e-16
#76c68f	8.38203	1.83314	1.83314	1.83314	1.39699991646103e-16
#76c68f	8.54851	1.83497	1.83497	1.83497	1.37773334712266e-16
#76c68f	8.71499	1.8368	1.8368	1.8368	1.3600408814486e-16
#76c68f	8.88146	1.83863	1.83863	1.83863	1.34398468626138e-16
#76c68f	9.04794	1.84046	1.84046	1.84046	1.32962404041696e-16
#76c68f	9.21442	1.84228	1.84228	1.84228	1.3170144095872e-16
#76c68f	9.38089	1.84411	1.84411	1.84411	1.30620650569574e-16
#76c68f	9.54737	1.84594	1.84594	1.84594	1.29724536238887e-16
#76c68f	9.71385	1.84777	1.84777	1.84777	1.29016946143247e-16
#76c68f	9.88032	1.8496	1.8496	1.8496	1.28500994643716e-16
#76c68f	10.0468	1.85143	1.85143	1.85143	1.28178995936461e-16
#76c68f	10.2133	1.85326	1.85326	1.85326	1.28052413162321e-16
#76c68f	10.3798	1.85509	1.85509	1.85509	1.28121825528159e-16
#76c68f	10.5462	1.85691	1.85691	1.85691	1.28386915140142e-16
#76c68f	10.7127	1.85874	1.85874	1.85874	1.28846474240841e-16
#76c68f	10.8792	1.86057	1.86057	1.86057	1.29498432469082e-16
#76c68f	11.0457	1.8624	1.8624	1.8624	1.30339902724234e-16
#76c68f	11.2121	1.86423	1.86423	1.86423	1.31367243310255e-16
#76c68f	11.3786	1.86606	1.86606	1.86606	1.32576133335788e-16
#76c68f	11.5451	1.86789	1.86789	1.86789	1.33961657903153e-16
#76c68f	11.7116	1.86972	1.86972	1.86972	1.35518399446768e-16
#76c68f	11.878	1.87154	1.87154	1.87154	1.3724053166476e-16
#76c68f	12.0445	1.87337	1.87337	1.87337	1.39121912785865e-16
#76c68f	12.211	1.8752	1.8752	1.8752	1.41156175370862e-16
#76c68f	12.3775	1.87703	1.87703	1.87703	1.4333681040131e-16
#76c68f	12.544	1.87886	1.87886	1.87886	1.45657243998616e-16
#76c68f	12.7104	1.88069	1.88069	1.88069	1.48110905692604e-16
#76c68f	12.8769	1.88252	1.88252	1.88252	1.50691287682646e-16
#76c68f	13.0434	1.88434	1.88434	1.88434	1.53391994981435e-16
#76c68f	13.2099	1.88617	1.88617	1.88617	1.56206786689551e-16
#76c68f	13.3763	1.888	1.888	1.888	1.59129608916521e-16
#76c68f	13.5428	1.88983	1.88983	1.88983	1.6215462004684e-16
#76c68f	13.7093	1.89166	1.89166	1.89166	1.65276209158198e-16
#76c68f	13.8758	1.89349	1.89349	1.89349	1.68489008446943e-16
#76c68f	14.0422	1.89532	1.89532	1.89532	1.71787900516081e-16
#76c68f	14.2087	1.89715	1.89715	1.89715	1.75168021346854e-16
#76c68f	14.3752	1.89897	1.89897	1.89897	1.78624759717069e-16
#76c68f	14.5417	1.9008	1.9008	1.9008	1.82153753757503e-16
#76c68f	14.7081	1.90263	1.90263	1.90263	1.85750885258933e-16
#76c68f	14.8746	1.90446	1.90446	1.90446	1.89412272262294e-16
#76c68f	15.0411	1.90629	1.90629	1.90629	1.93134260386947e-16
#76c68f	15.2076	1.90812	1.90812	1.90812	1.96913413279595e-16
#76c68f	15.3741	1.90995	1.90995	1.90995	2.00746502500512e-16
#76c68f	15.5405	1.91178	1.91178	1.91178	2.04630497105185e-16
#76c68f	15.707	1.9136	1.9136	1.9136	2.08562553128316e-16
#76c68f	15.8735	1.91543	1.91543	1.91543	2.12540003133171e-16
#76c68f	16.04	1.91726	1.91726	1.91726	2.16560345952011e-16
#76c68f	16.2064	1.91909	1.91909	1.91909	2.20621236712201e-16
#76c68f	16.3729	1.92092	1.92092	1.92092	2.24720477216801e-16
#76c68f	16.5394	1.92275	1.92275	1.92275	2.28856006727445e-16
#76c68f	16.7059	1.92458	1.92458	1.92458	2.33025893180303e-16
#76c68f	16.8723	1.9264	1.9264	1.9264	2.37228324852415e-16
#76c68f	17.0388	1.92823	1.92823	1.92823	2.41461602485049e-16
#76c68f	17.2053	1.93006	1.93006	1.93006	2.45724131862487e-16
#76c68f	17.3718	1.93189	1.93189	1.93189	2.50014416838424e-16
#76c68f	17.5382	1.93372	1.93372	1.93372	2.54331052797533e-16
#bd7ebe	4.3866	1.91876	1.91876	1.91876	3.86560511818156e-17
#bd7ebe	4.55307	1.91621	1.91621	1.91621	3.79401689906811e-17
#bd7ebe	4.71955	1.91366	1.91366	1.91366	3.72317773893108e-17
#bd7ebe	4.88603	1.9111	1.9111	1.9111	3.65313121383344e-17
#bd7ebe	5.0525	1.90855	1.90855	1.90855	3.58392379939236e-17
#bd7ebe	5.21898	1.90599	1.90599	1.90599	3.51560505159104e-17
#bd7ebe	5.38546	1.90344	1.90344	1.90344	3.44822779152546e-17
#bd7ebe	5.55193	1.90089	1.90089	1.90089	3.38184829202602e-17
#bd7ebe	5.71841	1.89833	1.89833	1.89833	3.31652646346515e-17
#bd7ebe	5.88489	1.89578	1.89578	1.89578	3.2523260353176e-17
#bd7ebe	6.05136	1.89322	1.89322	1.89322	3.18931472916979e-17
#bd7ebe	6.21784	1.89067	1.89067	1.89067	3.12756441787354e-17
#bd7ebe	6.38432	1.88812	1.88812	1.88812	3.06715126440685e-17
#bd7ebe	6.55079	1.88556	1.88556	1.88556	3.00815583275055e-17
#bd7ebe	6.71727	1.88301	1.88301	1.88301	2.95066316173574e-17
#bd7ebe	6.88375	1.88046	1.88046	1.88046	2.89476279140315e-17
#bd7ebe	7.05022	1.8779	1.8779	1.8779	2.84054873000177e-17
#bd7ebe	7.2167	1.87535	1.87535	1.87535	2.78811934843037e-17
#bd7ebe	7.38317	1.87279	1.87279	1.87279	2.73757718781106e-17
#bd7ebe	7.54965	1.87024	1.87024	1.87024	2.68902866513355e-17
#bd7ebe	7.71613	1.86769	1.86769	1.86769	2.64258366171271e-17
#bd7ebe	7.8826	1.86513	1.86513	1.86513	2.59835497977982e-17
#bd7ebe	8.04908	1.86258	1.86258	1.86258	2.55645765411768e-17
#bd7ebe	8.21556	1.86002	1.86002	1.86002	2.51700810848949e-17
#bd7ebe	8.38203	1.85747	1.85747	1.85747	2.4801231509063e-17
#bd7ebe	8.54851	1.85492	1.85492	1.85492	2.44591880766219e-17
#bd7ebe	8.71499	1.85236	1.85236	1.85236	2.41450900355423e-17
#bd7ebe	8.88146	1.84981	1.84981	1.84981	2.38600410464189e-17
#bd7ebe	9.04794	1.84726	1.84726	1.84726	2.3605093499171e-17
#bd7ebe	9.21442	1.8447	1.8447	1.8447	2.33812320874646e-17
#bd7ebe	9.38089	1.84215	1.84215	1.84215	2.31893571106795e-17
#bd7ebe	9.54737	1.83959	1.83959	1.83959	2.30302680605508e-17
#bd7ebe	9.71385	1.83704	1.83704	1.83704	2.29046481119116e-17
#bd7ebe	9.88032	1.83449	1.83449	1.83449	2.28130501637906e-17
#bd7ebe	10.0468	1.83193	1.83193	1.83193	2.275588506027e-17
#bd7ebe	10.2133	1.82938	1.82938	1.82938	2.27334125558016e-17
#bd7ebe	10.3798	1.82683	1.82683	1.82683	2.27457354781902e-17
#bd7ebe	10.5462	1.82427	1.82427	1.82427	2.27927973910792e-17
#bd7ebe	10.7127	1.82172	1.82172	1.82172	2.28743838787679e-17
#bd7ebe	10.8792	1.81916	1.81916	1.81916	2.29901273857095e-17
#bd7ebe	11.0457	1.81661	1.81661	1.81661	2.31395153588947e-17
#bd7ebe	11.2121	1.81406	1.81406	1.81406	2.33219012804138e-17
#bd7ebe	11.3786	1.8115	1.8115	1.8115	2.35365180533925e-17
#bd7ebe	11.5451	1.80895	1.80895	1.80895	2.3782493125773e-17
#bd7ebe	11.7116	1.80639	1.80639	1.80639	2.40588647058142e-17
#bd7ebe	11.878	1.80384	1.80384	1.80384	2.43645984379666e-17
#bd7ebe	12.0445	1.80129	1.80129	1.80129	2.46986039607409e-17
#bd7ebe	12.211	1.79873	1.79873	1.79873	2.5059750849343e-17
#bd7ebe	12.3775	1.79618	1.79618	1.79618	2.54468835441245e-17
#bd7ebe	12.544	1.79363	1.79363	1.79363	2.58588349706785e-17
#bd7ebe	12.7104	1.79107	1.79107	1.79107	2.62944386597014e-17
#bd7ebe	12.8769	1.78852	1.78852	1.78852	2.67525392677457e-17
#bd7ebe	13.0434	1.78596	1.78596	1.78596	2.72320014793481e-17
#bd7ebe	13.2099	1.78341	1.78341	1.78341	2.77317173345904e-17
#bd7ebe	13.3763	1.78086	1.78086	1.78086	2.82506120736435e-17
#bd7ebe	13.5428	1.7783	1.7783	1.7783	2.87876486222968e-17
#bd7ebe	13.7093	1.77575	1.77575	1.77575	2.93418308617854e-17
#bd7ebe	13.8758	1.77319	1.77319	1.77319	2.9912205834707e-17
#bd7ebe	14.0422	1.77064	1.77064	1.77064	3.04978650388778e-17
#bd7ebe	14.2087	1.76809	1.76809	1.76809	3.10979449548808e-17
#bd7ebe	14.3752	1.76553	1.76553	1.76553	3.1711626942802e-17
#bd7ebe	14.5417	1.76298	1.76298	1.76298	3.23381366308815e-17
#bd7ebe	14.7081	1.76043	1.76043	1.76043	3.29767429048282e-17
#bd7ebe	14.8746	1.75787	1.75787	1.75787	3.36267565923355e-17
#bd7ebe	15.0411	1.75532	1.75532	1.75532	3.42875289235706e-17
#bd7ebe	15.2076	1.75276	1.75276	1.75276	3.49584498355499e-17
#bd7ebe	15.3741	1.75021	1.75021	1.75021	3.5638946176621e-17
#bd7ebe	15.5405	1.74766	1.74766	1.74766	3.63284798568697e-17
#bd7ebe	15.707	1.7451	1.7451	1.7451	3.70265459811923e-17
#bd7ebe	15.8735	1.74255	1.74255	1.74255	3.77326709939699e-17
#bd7ebe	16.04	1.73999	1.73999	1.73999	3.84464108576661e-17
#bd7ebe	16.2064	1.73744	1.73744	1.73744	3.91673492821408e-17
#bd7ebe	16.3729	1.73489	1.73489	1.73489	3.9895096016897e-17
#bd7ebe	16.5394	1.73233	1.73233	1.73233	4.06292852147452e-17
#bd7ebe	16.7059	1.72978	1.72978	1.72978	4.13695738723552e-17
#bd7ebe	16.8723	1.72723	1.72723	1.72723	4.21156403507635e-17
#bd7ebe	17.0388	1.72467	1.72467	1.72467	4.28671829770156e-17
#bd7ebe	17.2053	1.72212	1.72212	1.72212	4.36239187266626e-17
#bd7ebe	17.3718	1.71956	1.71956	1.71956	4.43855819857244e-17
#bd7ebe	17.5382	1.71701	1.71701	1.71701	4.51519233899059e-17

## Sheet: Figure 3b
colour	x	y	ymin	ymax	se
#76c68f	4.3866	-0.730828	-0.730828	-0.730828	2.1968794248005e-17
#76c68f	4.55307	-0.721446	-0.721446	-0.721446	2.15619480212946e-17
#76c68f	4.71955	-0.712064	-0.712064	-0.712064	2.11593588053315e-17
#76c68f	4.88603	-0.702682	-0.702682	-0.702682	2.07612742491982e-17
#76c68f	5.0525	-0.6933	-0.6933	-0.6933	2.03679584805644e-17
#76c68f	5.21898	-0.683918	-0.683918	-0.683918	1.99796931332662e-17
#76c68f	5.38546	-0.674536	-0.674536	-0.674536	1.9596778397249e-17
#76c68f	5.55193	-0.665153	-0.665153	-0.665153	1.92195340791654e-17
#76c68f	5.71841	-0.655771	-0.655771	-0.655771	1.88483006583466e-17
#76c68f	5.88489	-0.646389	-0.646389	-0.646389	1.84834403186359e-17
#76c68f	6.05136	-0.637007	-0.637007	-0.637007	1.81253379316257e-17
#76c68f	6.21784	-0.627625	-0.627625	-0.627625	1.77744019611519e-17
#76c68f	6.38432	-0.618243	-0.618243	-0.618243	1.74310652524591e-17
#76c68f	6.55079	-0.608861	-0.608861	-0.608861	1.70957856623287e-17
#76c68f	6.71727	-0.599479	-0.599479	-0.599479	1.67690464787655e-17
#76c68f	6.88375	-0.590096	-0.590096	-0.590096	1.64513565708006e-17
#76c68f	7.05022	-0.580714	-0.580714	-0.580714	1.61432502009404e-17
#76c68f	7.2167	-0.571332	-0.571332	-0.571332	1.58452864252628e-17
#76c68f	7.38317	-0.56195	-0.56195	-0.56195	1.5558047999829e-17
#76c68f	7.54965	-0.552568	-0.552568	-0.552568	1.52821397078179e-17
#76c68f	7.71613	-0.543186	-0.543186	-0.543186	1.50181860206704e-17
#76c68f	7.8826	-0.533804	-0.533804	-0.533804	1.47668280098187e-17
#76c68f	8.04908	-0.524422	-0.524422	-0.524422	1.45287194346091e-17
#76c68f	8.21556	-0.515039	-0.515039	-0.515039	1.43045219481647e-17
#76c68f	8.38203	-0.505657	-0.505657	-0.505657	1.40948993873449e-17
#76c68f	8.54851	-0.496275	-0.496275	-0.496275	1.39005111463981e-17
#76c68f	8.71499	-0.486893	-0.486893	-0.486893	1.37220046764609e-17
#76c68f	8.88146	-0.477511	-0.477511	-0.477511	1.35600072038479e-17
#76c68f	9.04794	-0.468129	-0.468129	-0.468129	1.34151168170057e-17
#76c68f	9.21442	-0.458747	-0.458747	-0.458747	1.3287893131619e-17
#76c68f	9.38089	-0.449365	-0.449365	-0.449365	1.31788478008763e-17
#76c68f	9.54737	-0.439982	-0.439982	-0.439982	1.30884351875198e-17
#76c68f	9.71385	-0.4306	-0.4306	-0.4306	1.30170435497107e-17
#76c68f	9.88032	-0.421218	-0.421218	-0.421218	1.2964987107982e-17
#76c68f	10.0468	-0.411836	-0.411836	-0.411836	1.29324993509811e-17
#76c68f	10.2133	-0.402454	-0.402454	-0.402454	1.29197279009284e-17
#76c68f	10.3798	-0.393072	-0.393072	-0.393072	1.29267311963559e-17
#76c68f	10.5462	-0.38369	-0.38369	-0.38369	1.29534771636642e-17
#76c68f	10.7127	-0.374308	-0.374308	-0.374308	1.29998439473023e-17
#76c68f	10.8792	-0.364925	-0.364925	-0.364925	1.30656226601249e-17
#76c68f	11.0457	-0.355543	-0.355543	-0.355543	1.31505220108267e-17
#76c68f	11.2121	-0.346161	-0.346161	-0.346161	1.32541745739077e-17
#76c68f	11.3786	-0.336779	-0.336779	-0.336779	1.33761443970943e-17
#76c68f	11.5451	-0.327397	-0.327397	-0.327397	1.35159355964036e-17
#76c68f	11.7116	-0.318015	-0.318015	-0.318015	1.36730015716467e-17
#76c68f	11.878	-0.308633	-0.308633	-0.308633	1.38467544835709e-17
#76c68f	12.0445	-0.299251	-0.299251	-0.299251	1.40365746639358e-17
#76c68f	12.211	-0.289868	-0.289868	-0.289868	1.42418196759441e-17
#76c68f	12.3775	-0.280486	-0.280486	-0.280486	1.44618327982967e-17
#76c68f	12.544	-0.271104	-0.271104	-0.271104	1.46959507656899e-17
#76c68f	12.7104	-0.261722	-0.261722	-0.261722	1.49435106567095e-17
#76c68f	12.8769	-0.25234	-0.25234	-0.25234	1.52038558729261e-17
#76c68f	13.0434	-0.242958	-0.242958	-0.242958	1.54763411981045e-17
#76c68f	13.2099	-0.233576	-0.233576	-0.233576	1.57603369625619e-17
#76c68f	13.3763	-0.224194	-0.224194	-0.224194	1.60552323647076e-17
#76c68f	13.5428	-0.214812	-0.214812	-0.214812	1.63604380202344e-17
#76c68f	13.7093	-0.205429	-0.205429	-0.205429	1.66753878204083e-17
#76c68f	13.8758	-0.196047	-0.196047	-0.196047	1.69995401857234e-17
#76c68f	14.0422	-0.186665	-0.186665	-0.186665	1.73323788012189e-17
#76c68f	14.2087	-0.177283	-0.177283	-0.177283	1.76734129162924e-17
#76c68f	14.3752	-0.167901	-0.167901	-0.167901	1.80221772860139e-17
#76c68f	14.5417	-0.158519	-0.158519	-0.158519	1.83782318236868e-17
#76c68f	14.7081	-0.149137	-0.149137	-0.149137	1.87411610264612e-17
#76c68f	14.8746	-0.139755	-0.139755	-0.139755	1.91105732277248e-17
#76c68f	15.0411	-0.130372	-0.130372	-0.130372	1.94860997221771e-17
#76c68f	15.2076	-0.12099	-0.12099	-0.12099	1.98673938021811e-17
#76c68f	15.3741	-0.111608	-0.111608	-0.111608	2.02541297373442e-17
#76c68f	15.5405	-0.102226	-0.102226	-0.102226	2.0646001723368e-17
#76c68f	15.707	-0.0928439	-0.0928439	-0.0928439	2.10427228210459e-17
#76c68f	15.8735	-0.0834618	-0.0834618	-0.0834618	2.14440239018552e-17
#76c68f	16.04	-0.0740797	-0.0740797	-0.0740797	2.1849652612827e-17
#76c68f	16.2064	-0.0646975	-0.0646975	-0.0646975	2.22593723702402e-17
#76c68f	16.3729	-0.0553154	-0.0553154	-0.0553154	2.26729613890802e-17
#76c68f	16.5394	-0.0459333	-0.0459333	-0.0459333	2.30902117530859e-17
#76c68f	16.7059	-0.0365512	-0.0365512	-0.0365512	2.35109285284925e-17
#76c68f	16.8723	-0.0271691	-0.0271691	-0.0271691	2.39349289232146e-17
#76c68f	17.0388	-0.0177869	-0.0177869	-0.0177869	2.43620414921389e-17
#76c68f	17.2053	-0.0084048	-0.0084048	-0.0084048	2.47921053883686e-17
#76c68f	17.3718	0.000977318	0.000977318	0.000977318	2.52249696596283e-17
#76c68f	17.5382	0.0103594	0.0103594	0.0103594	2.56604925885743e-17
#bd7ebe	4.3866	0.224323	0.224323	0.224323	2.51222773528106e-16
#bd7ebe	4.55307	0.202186	0.202186	0.202186	2.46570308931288e-16
#bd7ebe	4.71955	0.180049	0.180049	0.180049	2.41966525114798e-16
#bd7ebe	4.88603	0.157912	0.157912	0.157912	2.37414254054241e-16
#bd7ebe	5.0525	0.135775	0.135775	0.135775	2.32916516165076e-16
#bd7ebe	5.21898	0.113638	0.113638	0.113638	2.28476532053432e-16
#bd7ebe	5.38546	0.0915015	0.0915015	0.0915015	2.24097734522669e-16
#bd7ebe	5.55193	0.0693647	0.0693647	0.0693647	2.19783780701772e-16
#bd7ebe	5.71841	0.0472278	0.0472278	0.0472278	2.15538564120854e-16
#bd7ebe	5.88489	0.025091	0.025091	0.025091	2.11366226510615e-16
#bd7ebe	6.05136	0.00295412	0.00295412	0.00295412	2.07271169046099e-16
#bd7ebe	6.21784	-0.0191827	-0.0191827	-0.0191827	2.03258062689967e-16
#bd7ebe	6.38432	-0.0413196	-0.0413196	-0.0413196	1.99331857216963e-16
#bd7ebe	6.55079	-0.0634564	-0.0634564	-0.0634564	1.95497788419693e-16
#bd7ebe	6.71727	-0.0855933	-0.0855933	-0.0855933	1.91761382907929e-16
#bd7ebe	6.88375	-0.10773	-0.10773	-0.10773	1.8812845982167e-16
#bd7ebe	7.05022	-0.129867	-0.129867	-0.129867	1.84605128686418e-16
#bd7ebe	7.2167	-0.152004	-0.152004	-0.152004	1.81197782553007e-16
#bd7ebe	7.38317	-0.174141	-0.174141	-0.174141	1.77913085491953e-16
#bd7ebe	7.54965	-0.196278	-0.196278	-0.196278	1.74757953463497e-16
#bd7ebe	7.71613	-0.218414	-0.218414	-0.218414	1.71739527571772e-16
#bd7ebe	7.8826	-0.240551	-0.240551	-0.240551	1.68865138749072e-16
#bd7ebe	8.04908	-0.262688	-0.262688	-0.262688	1.6614226301954e-16
#bd7ebe	8.21556	-0.284825	-0.284825	-0.284825	1.6357846667611e-16
#bd7ebe	8.38203	-0.306962	-0.306962	-0.306962	1.61181340983697e-16
#bd7ebe	8.54851	-0.329099	-0.329099	-0.329099	1.58958426404016e-16
#bd7ebe	8.71499	-0.351235	-0.351235	-0.351235	1.56917126824072e-16
#bd7ebe	8.88146	-0.373372	-0.373372	-0.373372	1.55064614851182e-16
#bd7ebe	9.04794	-0.395509	-0.395509	-0.395509	1.53407729888397e-16
#bd7ebe	9.21442	-0.417646	-0.417646	-0.417646	1.519528713859e-16
#bd7ebe	9.38089	-0.439783	-0.439783	-0.439783	1.50705890321749e-16
#bd7ebe	9.54737	-0.46192	-0.46192	-0.46192	1.49671982532686e-16
#bd7ebe	9.71385	-0.484057	-0.484057	-0.484057	1.48855587920645e-16
#bd7ebe	9.88032	-0.506193	-0.506193	-0.506193	1.48260299734891e-16
#bd7ebe	10.0468	-0.52833	-0.52833	-0.52833	1.47888788020259e-16
#bd7ebe	10.2133	-0.550467	-0.550467	-0.550467	1.47742740901423e-16
#bd7ebe	10.3798	-0.572604	-0.572604	-0.572604	1.47822826648565e-16
#bd7ebe	10.5462	-0.594741	-0.594741	-0.594741	1.4812867848604e-16
#bd7ebe	10.7127	-0.616878	-0.616878	-0.616878	1.48658902942314e-16
#bd7ebe	10.8792	-0.639014	-0.639014	-0.639014	1.49411111301491e-16
#bd7ebe	11.0457	-0.661151	-0.661151	-0.661151	1.50381972520058e-16
#bd7ebe	11.2121	-0.683288	-0.683288	-0.683288	1.51567284926671e-16
#bd7ebe	11.3786	-0.705425	-0.705425	-0.705425	1.52962063216357e-16
#bd7ebe	11.5451	-0.727562	-0.727562	-0.727562	1.54560636738819e-16
#bd7ebe	11.7116	-0.749699	-0.749699	-0.749699	1.56356754881765e-16
#bd7ebe	11.878	-0.771836	-0.771836	-0.771836	1.58343695446159e-16
#bd7ebe	12.0445	-0.793972	-0.793972	-0.793972	1.60514372254568e-16
#bd7ebe	12.211	-0.816109	-0.816109	-0.816109	1.62861438761153e-16
#bd7ebe	12.3775	-0.838246	-0.838246	-0.838246	1.65377385070541e-16
#bd7ebe	12.544	-0.860383	-0.860383	-0.860383	1.68054626453811e-16
#bd7ebe	12.7104	-0.88252	-0.88252	-0.88252	1.70885582114561e-16
#bd7ebe	12.8769	-0.904657	-0.904657	-0.904657	1.73862743562494e-16
#bd7ebe	13.0434	-0.926794	-0.926794	-0.926794	1.76978732467676e-16
#bd7ebe	13.2099	-0.94893	-0.94893	-0.94893	1.80226348281807e-16
#bd7ebe	13.3763	-0.971067	-0.971067	-0.971067	1.83598606221474e-16
#bd7ebe	13.5428	-0.993204	-0.993204	-0.993204	1.87088766419268e-16
#bd7ebe	13.7093	-1.01534	-1.01534	-1.01534	1.90690355174144e-16
#bd7ebe	13.8758	-1.03748	-1.03748	-1.03748	1.94397179287513e-16
#bd7ebe	14.0422	-1.05961	-1.05961	-1.05961	1.98203334471912e-16
#bd7ebe	14.2087	-1.08175	-1.08175	-1.08175	2.021032087795e-16
#bd7ebe	14.3752	-1.10389	-1.10389	-1.10389	2.06091481930958e-16
#bd7ebe	14.5417	-1.12603	-1.12603	-1.12603	2.10163121342373e-16
#bd7ebe	14.7081	-1.14816	-1.14816	-1.14816	2.14313375556875e-16
#bd7ebe	14.8746	-1.1703	-1.1703	-1.1703	2.18537765695401e-16
#bd7ebe	15.0411	-1.19244	-1.19244	-1.19244	2.2283207545153e-16
#bd7ebe	15.2076	-1.21457	-1.21457	-1.21457	2.27192340071749e-16
#bd7ebe	15.3741	-1.23671	-1.23671	-1.23671	2.31614834686514e-16
#bd7ebe	15.5405	-1.25885	-1.25885	-1.25885	2.3609606228988e-16
#bd7ebe	15.707	-1.28098	-1.28098	-1.28098	2.4063274160649e-16
#bd7ebe	15.8735	-1.30312	-1.30312	-1.30312	2.45221795033939e-16
#bd7ebe	16.04	-1.32526	-1.32526	-1.32526	2.49860336805626e-16
#bd7ebe	16.2064	-1.34739	-1.34739	-1.34739	2.54545661483195e-16
#bd7ebe	16.3729	-1.36953	-1.36953	-1.36953	2.59275232857973e-16
#bd7ebe	16.5394	-1.39167	-1.39167	-1.39167	2.64046673316551e-16
#bd7ebe	16.7059	-1.4138	-1.4138	-1.4138	2.68857753706048e-16
#bd7ebe	16.8723	-1.43594	-1.43594	-1.43594	2.73706383718992e-16
#bd7ebe	17.0388	-1.45808	-1.45808	-1.45808	2.7859060280551e-16
#bd7ebe	17.2053	-1.48021	-1.48021	-1.48021	2.83508571610964e-16
#bd7ebe	17.3718	-1.50235	-1.50235	-1.50235	2.88458563930045e-16
#bd7ebe	17.5382	-1.52449	-1.52449	-1.52449	2.93438959162925e-16

## Sheet: Figure 3c
colour	linetype	x	y	ymin	ymax	se
#76c68f	solid	4.3866	1.83338	1.83338	1.83338	1.37869920690071e-16
#76c68f	solid	4.55307	1.8096	1.8096	1.8096	1.35316669183575e-16
#76c68f	solid	4.71955	1.78581	1.78581	1.78581	1.32790133468919e-16
#76c68f	solid	4.88603	1.76203	1.76203	1.76203	1.30291867721493e-16
#76c68f	solid	5.0525	1.73825	1.73825	1.73825	1.27823529531625e-16
#76c68f	solid	5.21898	1.71446	1.71446	1.71446	1.25386886353378e-16
#76c68f	solid	5.38546	1.69068	1.69068	1.69068	1.22983822093694e-16
#76c68f	solid	5.55193	1.66689	1.66689	1.66689	1.20616343768401e-16
#76c68f	solid	5.71841	1.64311	1.64311	1.64311	1.18286588129198e-16
#76c68f	solid	5.88489	1.61932	1.61932	1.61932	1.15996828139141e-16
#76c68f	solid	6.05136	1.59554	1.59554	1.59554	1.13749479143167e-16
#76c68f	solid	6.21784	1.57176	1.57176	1.57176	1.11547104544438e-16
#76c68f	solid	6.38432	1.54797	1.54797	1.54797	1.09392420756921e-16
#76c68f	solid	6.55079	1.52419	1.52419	1.52419	1.07288301159894e-16
#76c68f	solid	6.71727	1.5004	1.5004	1.5004	1.05237778731778e-16
#76c68f	solid	6.88375	1.47662	1.47662	1.47662	1.03244046990258e-16
#76c68f	solid	7.05022	1.45284	1.45284	1.45284	1.01310458815269e-16
#76c68f	solid	7.2167	1.42905	1.42905	1.42905	9.9440522684162e-17
#76c68f	solid	7.38317	1.40527	1.40527	1.40527	9.76378958086662e-17
#76c68f	solid	7.54965	1.38148	1.38148	1.38148	9.59063736364487e-17
#76c68f	solid	7.71613	1.3577	1.3577	1.3577	9.42498751731256e-17
#76c68f	solid	7.8826	1.33391	1.33391	1.33391	9.26724236011498e-17
#76c68f	solid	8.04908	1.31013	1.31013	1.31013	9.11781217287221e-17
#76c68f	solid	8.21556	1.28635	1.28635	1.28635	8.97711219031483e-17
#76c68f	solid	8.38203	1.26256	1.26256	1.26256	8.84555901762442e-17
#76c68f	solid	8.54851	1.23878	1.23878	1.23878	8.7235664719259e-17
#76c68f	solid	8.71499	1.21499	1.21499	1.21499	8.61154087518592e-17
#76c68f	solid	8.88146	1.19121	1.19121	1.19121	8.50987585684664e-17
#76c68f	solid	9.04794	1.16742	1.16742	1.16742	8.41894676025096e-17
#76c68f	solid	9.21442	1.14364	1.14364	1.14364	8.33910478432752e-17
#76c68f	solid	9.38089	1.11986	1.11986	1.11986	8.27067102810306e-17
#76c68f	solid	9.54737	1.09607	1.09607	1.09607	8.21393063674559e-17
#76c68f	solid	9.71385	1.07229	1.07229	1.07229	8.16912727006304e-17
#76c68f	solid	9.88032	1.0485	1.0485	1.0485	8.1364581239482e-17
#76c68f	solid	10.0468	1.02472	1.02472	1.02472	8.11606972925276e-17
#76c68f	solid	10.2133	1.00094	1.00094	1.00094	8.10805472949452e-17
#76c68f	solid	10.3798	0.977151	0.977151	0.977151	8.11244979903847e-17
#76c68f	solid	10.5462	0.953367	0.953367	0.953367	8.12923480940337e-17
#76c68f	solid	10.7127	0.929583	0.929583	0.929583	8.15833328750222e-17
#76c68f	solid	10.8792	0.905799	0.905799	0.905799	8.19961414168821e-17
#76c68f	solid	11.0457	0.882014	0.882014	0.882014	8.25289456580146e-17
#76c68f	solid	11.2121	0.85823	0.85823	0.85823	8.31794397402101e-17
#76c68f	solid	11.3786	0.834446	0.834446	0.834446	8.39448877506693e-17
#76c68f	solid	11.5451	0.810662	0.810662	0.810662	8.48221776621848e-17
#76c68f	solid	11.7116	0.786878	0.786878	0.786878	8.58078791670295e-17
#76c68f	solid	11.878	0.763093	0.763093	0.763093	8.68983031528081e-17
#76c68f	solid	12.0445	0.739309	0.739309	0.739309	8.80895607574285e-17
#76c68f	solid	12.211	0.715525	0.715525	0.715525	8.93776202297955e-17
#76c68f	solid	12.3775	0.691741	0.691741	0.691741	9.07583601733303e-17
#76c68f	solid	12.544	0.667957	0.667957	0.667957	9.22276181231407e-17
#76c68f	solid	12.7104	0.644172	0.644172	0.644172	9.37812337724841e-17
#76c68f	solid	12.8769	0.620388	0.620388	0.620388	9.54150864958801e-17
#76c68f	solid	13.0434	0.596604	0.596604	0.596604	9.71251270992671e-17
#76c68f	solid	13.2099	0.57282	0.57282	0.57282	9.89074039543391e-17
#76c68f	solid	13.3763	0.549036	0.549036	0.549036	1.00758083843582e-16
#76c68f	solid	13.5428	0.525251	0.525251	0.525251	1.02673467958278e-16
#76c68f	solid	13.7093	0.501467	0.501467	0.501467	1.04650003560602e-16
#76c68f	solid	13.8758	0.477683	0.477683	0.477683	1.0668429185121e-16
#76c68f	solid	14.0422	0.453899	0.453899	0.453899	1.08773092583873e-16
#76c68f	solid	14.2087	0.430115	0.430115	0.430115	1.10913325947025e-16
#76c68f	solid	14.3752	0.40633	0.40633	0.40633	1.13102072195463e-16
#76c68f	solid	14.5417	0.382546	0.382546	0.382546	1.15336569469921e-16
#76c68f	solid	14.7081	0.358762	0.358762	0.358762	1.17614210192382e-16
#76c68f	solid	14.8746	0.334978	0.334978	0.334978	1.19932536374293e-16
#76c68f	solid	15.0411	0.311194	0.311194	0.311194	1.2228923412578e-16
#76c68f	solid	15.2076	0.287409	0.287409	0.287409	1.24682127608066e-16
#76c68f	solid	15.3741	0.263625	0.263625	0.263625	1.2710917262961e-16
#76c68f	solid	15.5405	0.239841	0.239841	0.239841	1.29568450049383e-16
#76c68f	solid	15.707	0.216057	0.216057	0.216057	1.32058159118323e-16
#76c68f	solid	15.8735	0.192273	0.192273	0.192273	1.34576610862166e-16
#76c68f	solid	16.04	0.168488	0.168488	0.168488	1.37122221585266e-16
#76c68f	solid	16.2064	0.144704	0.144704	0.144704	1.39693506555302e-16
#76c68f	solid	16.3729	0.12092	0.12092	0.12092	1.42289073912438e-16
#76c68f	solid	16.5394	0.0971357	0.0971357	0.0971357	1.44907618833199e-16
#76c68f	solid	16.7059	0.0733515	0.0733515	0.0733515	1.47547917968577e-16
#76c68f	solid	16.8723	0.0495673	0.0495673	0.0495673	1.50208824167295e-16
#76c68f	solid	17.0388	0.0257831	0.0257831	0.0257831	1.5288926148846e-16
#76c68f	solid	17.2053	0.00199887	0.00199887	0.00199887	1.55588220502573e-16
#76c68f	solid	17.3718	-0.0217853	-0.0217853	-0.0217853	1.58304753875976e-16
#76c68f	solid	17.5382	-0.0455695	-0.0455695	-0.0455695	1.61037972230822e-16
#76c68f	dashed	4.3866	1.73709	1.73709	1.73709	3.3149760937821e-16
#76c68f	dashed	4.55307	1.71715	1.71715	1.71715	3.25358512711524e-16
#76c68f	dashed	4.71955	1.69721	1.69721	1.69721	3.19283652109407e-16
#76c68f	dashed	4.88603	1.67727	1.67727	1.67727	3.13276764466924e-16
#76c68f	dashed	5.0525	1.65733	1.65733	1.65733	3.073418353324e-16
#76c68f	dashed	5.21898	1.63739	1.63739	1.63739	3.01483114413046e-16
#76c68f	dashed	5.38546	1.61745	1.61745	1.61745	2.95705131418058e-16
#76c68f	dashed	5.55193	1.5975	1.5975	1.5975	2.90012712062472e-16
#76c68f	dashed	5.71841	1.57756	1.57756	1.57756	2.84410994001232e-16
#76c68f	dashed	5.88489	1.55762	1.55762	1.55762	2.78905442399008e-16
#76c68f	dashed	6.05136	1.53768	1.53768	1.53768	2.73501864766736e-16
#76c68f	dashed	6.21784	1.51774	1.51774	1.51774	2.68206424609958e-16
#76c68f	dashed	6.38432	1.4978	1.4978	1.4978	2.63025653336915e-16
#76c68f	dashed	6.55079	1.47785	1.47785	1.47785	2.57966459766853e-16
#76c68f	dashed	6.71727	1.45791	1.45791	1.45791	2.53036136462867e-16
#76c68f	dashed	6.88375	1.43797	1.43797	1.43797	2.48242361992358e-16
#76c68f	dashed	7.05022	1.41803	1.41803	1.41803	2.43593198096979e-16
#76c68f	dashed	7.2167	1.39809	1.39809	1.39809	2.390970806404e-16
#76c68f	dashed	7.38317	1.37815	1.37815	1.37815	2.34762803106643e-16
#76c68f	dashed	7.54965	1.35821	1.35821	1.35821	2.30599491357405e-16
#76c68f	dashed	7.71613	1.33826	1.33826	1.33826	2.26616568339957e-16
#76c68f	dashed	7.8826	1.31832	1.31832	1.31832	2.22823707486751e-16
#76c68f	dashed	8.04908	1.29838	1.29838	1.29838	2.19230773684224e-16
#76c68f	dashed	8.21556	1.27844	1.27844	1.27844	2.15847750931772e-16
#76c68f	dashed	8.38203	1.2585	1.2585	1.2585	2.12684656180233e-16
#76c68f	dashed	8.54851	1.23856	1.23856	1.23856	2.09751439343767e-16
#76c68f	dashed	8.71499	1.21862	1.21862	1.21862	2.07057870121228e-16
#76c68f	dashed	8.88146	1.19867	1.19867	1.19867	2.04613413029487e-16
#76c68f	dashed	9.04794	1.17873	1.17873	1.17873	2.02427092910239e-16
#76c68f	dashed	9.21442	1.15879	1.15879	1.15879	2.00507354071326e-16
#76c68f	dashed	9.38089	1.13885	1.13885	1.13885	1.98861917091626e-16
#76c68f	dashed	9.54737	1.11891	1.11891	1.11891	1.97497638067163e-16
#76c68f	dashed	9.71385	1.09897	1.09897	1.09897	1.96420375610419e-16
#76c68f	dashed	9.88032	1.07903	1.07903	1.07903	1.95634871144812e-16
#76c68f	dashed	10.0468	1.05908	1.05908	1.05908	1.95144647891852e-16
#76c68f	dashed	10.2133	1.03914	1.03914	1.03914	1.94951933393597e-16
#76c68f	dashed	10.3798	1.0192	1.0192	1.0192	1.95057609456917e-16
#76c68f	dashed	10.5462	0.999259	0.999259	0.999259	1.95461192107977e-16
#76c68f	dashed	10.7127	0.979318	0.979318	0.979318	1.96160842610279e-16
#76c68f	dashed	10.8792	0.959376	0.959376	0.959376	1.97153408966106e-16
#76c68f	dashed	11.0457	0.939435	0.939435	0.939435	1.98434495742089e-16
#76c68f	dashed	11.2121	0.919493	0.919493	0.919493	1.99998558679699e-16
#76c68f	dashed	11.3786	0.899552	0.899552	0.899552	2.01839019487252e-16
#76c68f	dashed	11.5451	0.879611	0.879611	0.879611	2.0394839553493e-16
#76c68f	dashed	11.7116	0.859669	0.859669	0.859669	2.06318438911912e-16
#76c68f	dashed	11.878	0.839728	0.839728	0.839728	2.08940279431476e-16
#76c68f	dashed	12.0445	0.819786	0.819786	0.819786	2.11804566624134e-16
#76c68f	dashed	12.211	0.799845	0.799845	0.799845	2.1490160645479e-16
#76c68f	dashed	12.3775	0.779903	0.779903	0.779903	2.18221489342688e-16
#76c68f	dashed	12.544	0.759962	0.759962	0.759962	2.21754206961471e-16
#76c68f	dashed	12.7104	0.74002	0.74002	0.74002	2.25489756173889e-16
#76c68f	dashed	12.8769	0.720079	0.720079	0.720079	2.29418229253231e-16
#76c68f	dashed	13.0434	0.700137	0.700137	0.700137	2.33529890224131e-16
#76c68f	dashed	13.2099	0.680196	0.680196	0.680196	2.37815237700573e-16
#76c68f	dashed	13.3763	0.660254	0.660254	0.660254	2.42265055006174e-16
#76c68f	dashed	13.5428	0.640313	0.640313	0.640313	2.46870448640147e-16
#76c68f	dashed	13.7093	0.620371	0.620371	0.620371	2.51622876317932e-16
#76c68f	dashed	13.8758	0.60043	0.60043	0.60043	2.56514165888183e-16
#76c68f	dashed	14.0422	0.580488	0.580488	0.580488	2.61536526428317e-16
#76c68f	dashed	14.2087	0.560547	0.560547	0.560547	2.66682552768546e-16
#76c68f	dashed	14.3752	0.540605	0.540605	0.540605	2.71945224606326e-16
#76c68f	dashed	14.5417	0.520664	0.520664	0.520664	2.77317901263696e-16
#76c68f	dashed	14.7081	0.500722	0.500722	0.500722	2.82794313020075e-16
#76c68f	dashed	14.8746	0.480781	0.480781	0.480781	2.88368549831236e-16
#76c68f	dashed	15.0411	0.460839	0.460839	0.460839	2.94035048127128e-16
#76c68f	dashed	15.2076	0.440898	0.440898	0.440898	2.99788576270934e-16
#76c68f	dashed	15.3741	0.420957	0.420957	0.420957	3.05624219161479e-16
#76c68f	dashed	15.5405	0.401015	0.401015	0.401015	3.1153736237192e-16
#76c68f	dashed	15.707	0.381074	0.381074	0.381074	3.17523676139781e-16
#76c68f	dashed	15.8735	0.361132	0.361132	0.361132	3.23579099456481e-16
#76c68f	dashed	16.04	0.341191	0.341191	0.341191	3.29699824447773e-16
#76c68f	dashed	16.2064	0.321249	0.321249	0.321249	3.35882281189105e-16
#76c68f	dashed	16.3729	0.301308	0.301308	0.301308	3.42123123060661e-16
#76c68f	dashed	16.5394	0.281366	0.281366	0.281366	3.48419212714859e-16
#76c68f	dashed	16.7059	0.261425	0.261425	0.261425	3.54767608703194e-16
#76c68f	dashed	16.8723	0.241483	0.241483	0.241483	3.61165552788749e-16
#76c68f	dashed	17.0388	0.221542	0.221542	0.221542	3.67610457954477e-16
#76c68f	dashed	17.2053	0.2016	0.2016	0.2016	3.74099897104875e-16
#76c68f	dashed	17.3718	0.181659	0.181659	0.181659	3.80631592449095e-16
#76c68f	dashed	17.5382	0.161717	0.161717	0.161717	3.87203405546579e-16
#bd7ebe	solid	4.3866	-0.0905157	-0.0905157	-0.0905157	7.04689296915408e-16
#bd7ebe	solid	4.55307	-0.0528286	-0.0528286	-0.0528286	6.91638959322154e-16
#bd7ebe	solid	4.71955	-0.0151414	-0.0151414	-0.0151414	6.78725173142534e-16
#bd7ebe	solid	4.88603	0.0225457	0.0225457	0.0225457	6.65955882174281e-16
#bd7ebe	solid	5.0525	0.0602328	0.0602328	0.0602328	6.53339558795975e-16
#bd7ebe	solid	5.21898	0.0979199	0.0979199	0.0979199	6.40885236928535e-16
#bd7ebe	solid	5.38546	0.135607	0.135607	0.135607	6.28602545714065e-16
#bd7ebe	solid	5.55193	0.173294	0.173294	0.173294	6.16501743536458e-16
#bd7ebe	solid	5.71841	0.210981	0.210981	0.210981	6.04593751893629e-16
#bd7ebe	solid	5.88489	0.248668	0.248668	0.248668	5.92890188495449e-16
#bd7ebe	solid	6.05136	0.286356	0.286356	0.286356	5.81403398802891e-16
#bd7ebe	solid	6.21784	0.324043	0.324043	0.324043	5.70146485041319e-16
#bd7ebe	solid	6.38432	0.36173	0.36173	0.36173	5.59133331514426e-16
#bd7ebe	solid	6.55079	0.399417	0.399417	0.399417	5.48378624816743e-16
#bd7ebe	solid	6.71727	0.437104	0.437104	0.437104	5.37897867295842e-16
#bd7ebe	solid	6.88375	0.474791	0.474791	0.474791	5.27707381857559e-16
#bd7ebe	solid	7.05022	0.512478	0.512478	0.512478	5.1782430594994e-16
#bd7ebe	solid	7.2167	0.550165	0.550165	0.550165	5.0826657232022e-16
#bd7ebe	solid	7.38317	0.587852	0.587852	0.587852	4.99052873936005e-16
#bd7ebe	solid	7.54965	0.62554	0.62554	0.62554	4.90202610325015e-16
#bd7ebe	solid	7.71613	0.663227	0.663227	0.663227	4.81735812552028e-16
#bd7ebe	solid	7.8826	0.700914	0.700914	0.700914	4.73673044156936e-16
#bd7ebe	solid	8.04908	0.738601	0.738601	0.738601	4.66035275667697e-16
#bd7ebe	solid	8.21556	0.776288	0.776288	0.776288	4.58843730819618e-16
#bd7ebe	solid	8.38203	0.813975	0.813975	0.813975	4.52119703395349e-16
#bd7ebe	solid	8.54851	0.851662	0.851662	0.851662	4.45884344672653e-16
#bd7ebe	solid	8.71499	0.889349	0.889349	0.889349	4.40158422832117e-16
#bd7ebe	solid	8.88146	0.927037	0.927037	0.927037	4.34962057306134e-16
#bd7ebe	solid	9.04794	0.964724	0.964724	0.964724	4.30314432876639e-16
#bd7ebe	solid	9.21442	1.00241	1.00241	1.00241	4.26233500241282e-16
#bd7ebe	solid	9.38089	1.0401	1.0401	1.0401	4.22735671612838e-16
#bd7ebe	solid	9.54737	1.07779	1.07779	1.07779	4.1983552150814e-16
#bd7ebe	solid	9.71385	1.11547	1.11547	1.11547	4.17545504018543e-16
#bd7ebe	solid	9.88032	1.15316	1.15316	1.15316	4.15875698342927e-16
#bd7ebe	solid	10.0468	1.19085	1.19085	1.19085	4.14833594057145e-16
#bd7ebe	solid	10.2133	1.22853	1.22853	1.22853	4.14423926414185e-16
#bd7ebe	solid	10.3798	1.26622	1.26622	1.26622	4.14648569936958e-16
#bd7ebe	solid	10.5462	1.30391	1.30391	1.30391	4.15506495806035e-16
#bd7ebe	solid	10.7127	1.34159	1.34159	1.34159	4.16993795281522e-16
#bd7ebe	solid	10.8792	1.37928	1.37928	1.37928	4.19103767925794e-16
#bd7ebe	solid	11.0457	1.41697	1.41697	1.41697	4.21827070036928e-16
#bd7ebe	solid	11.2121	1.45466	1.45466	1.45466	4.25151915769308e-16
#bd7ebe	solid	11.3786	1.49234	1.49234	1.49234	4.29064321155603e-16
#bd7ebe	solid	11.5451	1.53003	1.53003	1.53003	4.33548379809169e-16
#bd7ebe	solid	11.7116	1.56772	1.56772	1.56772	4.38586558528217e-16
#bd7ebe	solid	11.878	1.6054	1.6054	1.6054	4.44160001292469e-16
#bd7ebe	solid	12.0445	1.64309	1.64309	1.64309	4.50248831108598e-16
#bd7ebe	solid	12.211	1.68078	1.68078	1.68078	4.56832440640136e-16
#bd7ebe	solid	12.3775	1.71847	1.71847	1.71847	4.63889764349053e-16
#bd7ebe	solid	12.544	1.75615	1.75615	1.75615	4.71399526786407e-16
#bd7ebe	solid	12.7104	1.79384	1.79384	1.79384	4.79340463534124e-16
#bd7ebe	solid	12.8769	1.83153	1.83153	1.83153	4.8769151299546e-16
#bd7ebe	solid	13.0434	1.86921	1.86921	1.86921	4.96431978678373e-16
#bd7ebe	solid	13.2099	1.9069	1.9069	1.9069	5.05541662774969e-16
#bd7ebe	solid	13.3763	1.94459	1.94459	1.94459	5.15000972705944e-16
#bd7ebe	solid	13.5428	1.98228	1.98228	1.98228	5.24791002890568e-16
#bd7ebe	solid	13.7093	2.01996	2.01996	2.01996	5.34893594354746e-16
#bd7ebe	solid	13.8758	2.05765	2.05765	2.05765	5.4529137494428e-16
#bd7ebe	solid	14.0422	2.09534	2.09534	2.09534	5.55967782911508e-16
#bd7ebe	solid	14.2087	2.13302	2.13302	2.13302	5.66907076532376e-16
#bd7ebe	solid	14.3752	2.17071	2.17071	2.17071	5.78094332223958e-16
#bd7ebe	solid	14.5417	2.2084	2.2084	2.2084	5.89515433399733e-16
#bd7ebe	solid	14.7081	2.24609	2.24609	2.24609	6.01157052045069e-16
#bd7ebe	solid	14.8746	2.28377	2.28377	2.28377	6.13006624736301e-16
#bd7ebe	solid	15.0411	2.32146	2.32146	2.32146	6.2505232457587e-16
#bd7ebe	solid	15.2076	2.35915	2.35915	2.35915	6.37283030281552e-16
#bd7ebe	solid	15.3741	2.39683	2.39683	2.39683	6.49688293454644e-16
#bd7ebe	solid	15.5405	2.43452	2.43452	2.43452	6.62258304862393e-16
#bd7ebe	solid	15.707	2.47221	2.47221	2.47221	6.74983860404413e-16
#bd7ebe	solid	15.8735	2.5099	2.5099	2.5099	6.87856327290597e-16
#bd7ebe	solid	16.04	2.54758	2.54758	2.54758	7.00867610837458e-16
#bd7ebe	solid	16.2064	2.58527	2.58527	2.58527	7.1401012218899e-16
#bd7ebe	solid	16.3729	2.62296	2.62296	2.62296	7.27276747184796e-16
#bd7ebe	solid	16.5394	2.66064	2.66064	2.66064	7.40660816530139e-16
#bd7ebe	solid	16.7059	2.69833	2.69833	2.69833	7.54156077367621e-16
#bd7ebe	solid	16.8723	2.73602	2.73602	2.73602	7.67756666306437e-16
#bd7ebe	solid	17.0388	2.77371	2.77371	2.77371	7.81457083930693e-16
#bd7ebe	solid	17.2053	2.81139	2.81139	2.81139	7.95252170781686e-16
#bd7ebe	solid	17.3718	2.84908	2.84908	2.84908	8.09137084788811e-16
#bd7ebe	solid	17.5382	2.88677	2.88677	2.88677	8.23107280108808e-16
#bd7ebe	dashed	4.3866	0.0235111	0.0235111	0.0235111	3.99733620027225e-16
#bd7ebe	dashed	4.55307	0.065041	0.065041	0.065041	3.92330841651615e-16
#bd7ebe	dashed	4.71955	0.106571	0.106571	0.106571	3.85005521797273e-16
#bd7ebe	dashed	4.88603	0.148101	0.148101	0.148101	3.77762166567864e-16
#bd7ebe	dashed	5.0525	0.18963	0.18963	0.18963	3.70605581903503e-16
#bd7ebe	dashed	5.21898	0.23116	0.23116	0.23116	3.63540892278093e-16
#bd7ebe	dashed	5.38546	0.27269	0.27269	0.27269	3.56573559803585e-16
#bd7ebe	dashed	5.55193	0.31422	0.31422	0.31422	3.49709403528101e-16
#bd7ebe	dashed	5.71841	0.35575	0.35575	0.35575	3.42954618649889e-16
#bd7ebe	dashed	5.88489	0.39728	0.39728	0.39728	3.36315795292062e-16
#bd7ebe	dashed	6.05136	0.43881	0.43881	0.43881	3.29799936393117e-16
#bd7ebe	dashed	6.21784	0.480339	0.480339	0.480339	3.23414474164666e-16
#bd7ebe	dashed	6.38432	0.521869	0.521869	0.521869	3.17167284450716e-16
#bd7ebe	dashed	6.55079	0.563399	0.563399	0.563399	3.11066698193178e-16
#bd7ebe	dashed	6.71727	0.604929	0.604929	0.604929	3.05121509068275e-16
#bd7ebe	dashed	6.88375	0.646459	0.646459	0.646459	2.99340976212291e-16
#bd7ebe	dashed	7.05022	0.687989	0.687989	0.687989	2.93734820808982e-16
#bd7ebe	dashed	7.2167	0.729519	0.729519	0.729519	2.88313215174006e-16
#bd7ebe	dashed	7.38317	0.771048	0.771048	0.771048	2.83086762856534e-16
#bd7ebe	dashed	7.54965	0.812578	0.812578	0.812578	2.78066468200574e-16
#bd7ebe	dashed	7.71613	0.854108	0.854108	0.854108	2.73263693788292e-16
#bd7ebe	dashed	7.8826	0.895638	0.895638	0.895638	2.68690104247314e-16
#bd7ebe	dashed	8.04908	0.937168	0.937168	0.937168	2.6435759506845e-16
#bd7ebe	dashed	8.21556	0.978698	0.978698	0.978698	2.6027820537388e-16
#bd7ebe	dashed	8.38203	1.02023	1.02023	1.02023	2.56464014020001e-16
#bd7ebe	dashed	8.54851	1.06176	1.06176	1.06176	2.52927019027596e-16
#bd7ebe	dashed	8.71499	1.10329	1.10329	1.10329	2.49679001106323e-16
#bd7ebe	dashed	8.88146	1.14482	1.14482	1.14482	2.46731372964703e-16
#bd7ebe	dashed	9.04794	1.18635	1.18635	1.18635	2.44095017132621e-16
#bd7ebe	dashed	9.21442	1.22788	1.22788	1.22788	2.41780116108071e-16
#bd7ebe	dashed	9.38089	1.26941	1.26941	1.26941	2.39795979686527e-16
#bd7ebe	dashed	9.54737	1.31094	1.31094	1.31094	2.38150875234043e-16
#bd7ebe	dashed	9.71385	1.35247	1.35247	1.35247	2.36851867309488e-16
#bd7ebe	dashed	9.88032	1.394	1.394	1.394	2.35904673318636e-16
#bd7ebe	dashed	10.0468	1.43553	1.43553	1.43553	2.35313541708684e-16
#bd7ebe	dashed	10.2133	1.47706	1.47706	1.47706	2.35081158542592e-16
#bd7ebe	dashed	10.3798	1.51859	1.51859	1.51859	2.352085871398e-16
#bd7ebe	dashed	10.5462	1.56012	1.56012	1.56012	2.35695243904508e-16
#bd7ebe	dashed	10.7127	1.60165	1.60165	1.60165	2.36538911611686e-16
#bd7ebe	dashed	10.8792	1.64318	1.64318	1.64318	2.37735789451246e-16
#bd7ebe	dashed	11.0457	1.6847	1.6847	1.6847	2.39280577226619e-16
#bd7ebe	dashed	11.2121	1.72623	1.72623	1.72623	2.41166589440021e-16
#bd7ebe	dashed	11.3786	1.76776	1.76776	1.76776	2.43385893713441e-16
#bd7ebe	dashed	11.5451	1.80929	1.80929	1.80929	2.45929467180287e-16
#bd7ebe	dashed	11.7116	1.85082	1.85082	1.85082	2.4878736416627e-16
#bd7ebe	dashed	11.878	1.89235	1.89235	1.89235	2.51948888630911e-16
#bd7ebe	dashed	12.0445	1.93388	1.93388	1.93388	2.55402765388774e-16
#bd7ebe	dashed	12.211	1.97541	1.97541	1.97541	2.5913730496871e-16
#bd7ebe	dashed	12.3775	2.01694	2.01694	2.01694	2.63140557985632e-16
#bd7ebe	dashed	12.544	2.05847	2.05847	2.05847	2.67400455982903e-16
#bd7ebe	dashed	12.7104	2.1	2.1	2.1	2.71904936761122e-16
#bd7ebe	dashed	12.8769	2.14153	2.14153	2.14153	2.7664205317089e-16
#bd7ebe	dashed	13.0434	2.18306	2.18306	2.18306	2.81600065167735e-16
#bd7ebe	dashed	13.2099	2.22459	2.22459	2.22459	2.86767515584786e-16
#bd7ebe	dashed	13.3763	2.26612	2.26612	2.26612	2.92133290569902e-16
#bd7ebe	dashed	13.5428	2.30765	2.30765	2.30765	2.97686665969537e-16
#bd7ebe	dashed	13.7093	2.34918	2.34918	2.34918	3.03417341141288e-16
#bd7ebe	dashed	13.8758	2.39071	2.39071	2.39071	3.09315461764797e-16
#bd7ebe	dashed	14.0422	2.43224	2.43224	2.43224	3.15371633221223e-16
#bd7ebe	dashed	14.2087	2.47377	2.47377	2.47377	3.21576926048503e-16
#bd7ebe	dashed	14.3752	2.5153	2.5153	2.5153	3.27922874873526e-16
#bd7ebe	dashed	14.5417	2.55683	2.55683	2.55683	3.34401472090304e-16
#bd7ebe	dashed	14.7081	2.59836	2.59836	2.59836	3.41005157408708e-16
#bd7ebe	dashed	14.8746	2.63989	2.63989	2.63989	3.47726804251331e-16
#bd7ebe	dashed	15.0411	2.68142	2.68142	2.68142	3.54559703833756e-16
#bd7ebe	dashed	15.2076	2.72295	2.72295	2.72295	3.61497547630476e-16
#bd7ebe	dashed	15.3741	2.76448	2.76448	2.76448	3.68534408807844e-16
#bd7ebe	dashed	15.5405	2.80601	2.80601	2.80601	3.75664723097839e-16
#bd7ebe	dashed	15.707	2.84754	2.84754	2.84754	3.82883269492591e-16
#bd7ebe	dashed	15.8735	2.88907	2.88907	2.88907	3.90185151058863e-16
#bd7ebe	dashed	16.04	2.9306	2.9306	2.9306	3.97565776103338e-16
#bd7ebe	dashed	16.2064	2.97213	2.97213	2.97213	4.05020839862348e-16
#bd7ebe	dashed	16.3729	3.01366	3.01366	3.01366	4.12546306842378e-16
#bd7ebe	dashed	16.5394	3.05519	3.05519	3.05519	4.20138393899082e-16
#bd7ebe	dashed	16.7059	3.09672	3.09672	3.09672	4.27793554111379e-16
#bd7ebe	dashed	16.8723	3.13825	3.13825	3.13825	4.35508461482347e-16
#bd7ebe	dashed	17.0388	3.17978	3.17978	3.17978	4.43279996479119e-16
#bd7ebe	dashed	17.2053	3.22131	3.22131	3.22131	4.51105232408876e-16
#bd7ebe	dashed	17.3718	3.26284	3.26284	3.26284	4.58981422616574e-16
#bd7ebe	dashed	17.5382	3.30437	3.30437	3.30437	4.6690598848155e-16

## Sheet: Figure 3d
colour	linetype	x	y	ymin	ymax	se
#76c68f	solid	4.3866	0.66377	0.66377	0.66377	3.50490576633711e-17
#76c68f	solid	4.55307	0.663366	0.663366	0.663366	3.47838816211682e-17
#76c68f	solid	4.71955	0.662946	0.662946	0.662946	3.45107754643857e-17
#76c68f	solid	4.88603	0.662512	0.662512	0.662512	3.42300026910624e-17
#76c68f	solid	5.0525	0.662062	0.662062	0.662062	3.39418466171119e-17
#76c68f	solid	5.21898	0.661597	0.661597	0.661597	3.36466118359929e-17
#76c68f	solid	5.38546	0.661118	0.661118	0.661118	3.33446257976441e-17
#76c68f	solid	5.55193	0.660623	0.660623	0.660623	3.30362405140613e-17
#76c68f	solid	5.71841	0.660113	0.660113	0.660113	3.27218343987241e-17
#76c68f	solid	5.88489	0.659588	0.659588	0.659588	3.24018142466959e-17
#76c68f	solid	6.05136	0.659048	0.659048	0.659048	3.20766173615317e-17
#76c68f	solid	6.21784	0.658493	0.658493	0.658493	3.17467138340711e-17
#76c68f	solid	6.38432	0.657922	0.657922	0.657922	3.14126089766504e-17
#76c68f	solid	6.55079	0.657337	0.657337	0.657337	3.10748459141386e-17
#76c68f	solid	6.71727	0.656737	0.656737	0.656737	3.07340083303292e-17
#76c68f	solid	6.88375	0.656121	0.656121	0.656121	3.0390723364451e-17
#76c68f	solid	7.05022	0.655491	0.655491	0.655491	3.0045664647713e-17
#76c68f	solid	7.2167	0.654845	0.654845	0.654845	2.96995554636485e-17
#76c68f	solid	7.38317	0.654185	0.654185	0.654185	2.93531720083708e-17
#76c68f	solid	7.54965	0.653509	0.653509	0.653509	2.90073467174398e-17
#76c68f	solid	7.71613	0.652819	0.652819	0.652819	2.86629716146563e-17
#76c68f	solid	7.8826	0.652113	0.652113	0.652113	2.83210016245273e-17
#76c68f	solid	8.04908	0.651392	0.651392	0.651392	2.79824577742459e-17
#76c68f	solid	8.21556	0.650656	0.650656	0.650656	2.76484301927358e-17
#76c68f	solid	8.38203	0.649905	0.649905	0.649905	2.73200807937305e-17
#76c68f	solid	8.54851	0.649139	0.649139	0.649139	2.69986455072976e-17
#76c68f	solid	8.71499	0.648358	0.648358	0.648358	2.66854359002999e-17
#76c68f	solid	8.88146	0.647562	0.647562	0.647562	2.63818400020173e-17
#76c68f	solid	9.04794	0.646751	0.646751	0.646751	2.60893221280282e-17
#76c68f	solid	9.21442	0.645924	0.645924	0.645924	2.5809421475543e-17
#76c68f	solid	9.38089	0.645083	0.645083	0.645083	2.55437492493746e-17
#76c68f	solid	9.54737	0.644227	0.644227	0.644227	2.52939840729266e-17
#76c68f	solid	9.71385	0.643355	0.643355	0.643355	2.50618654467737e-17
#76c68f	solid	9.88032	0.642468	0.642468	0.642468	2.48491850426626e-17
#76c68f	solid	10.0468	0.641567	0.641567	0.641567	2.46577756669734e-17
#76c68f	solid	10.2133	0.64065	0.64065	0.64065	2.4489497798006e-17
#76c68f	solid	10.3798	0.639718	0.639718	0.639718	2.43462236975312e-17
#76c68f	solid	10.5462	0.638772	0.638772	0.638772	2.42298192181324e-17
#76c68f	solid	10.7127	0.63781	0.63781	0.63781	2.41421235700287e-17
#76c68f	solid	10.8792	0.636833	0.636833	0.636833	2.4084927466598e-17
#76c68f	solid	11.0457	0.635841	0.635841	0.635841	2.40599502250577e-17
#76c68f	solid	11.2121	0.634834	0.634834	0.634834	2.40688165427193e-17
#76c68f	solid	11.3786	0.633812	0.633812	0.633812	2.41130337829243e-17
#76c68f	solid	11.5451	0.632774	0.632774	0.632774	2.419397067139e-17
#76c68f	solid	11.7116	0.631722	0.631722	0.631722	2.43128383093524e-17
#76c68f	solid	11.878	0.630655	0.630655	0.630655	2.44706743463301e-17
#76c68f	solid	12.0445	0.629572	0.629572	0.629572	2.4668331022166e-17
#76c68f	solid	12.211	0.628475	0.628475	0.628475	2.49064675937321e-17
#76c68f	solid	12.3775	0.627363	0.627363	0.627363	2.51855474231237e-17
#76c68f	solid	12.544	0.626235	0.626235	0.626235	2.55058397443298e-17
#76c68f	solid	12.7104	0.625092	0.625092	0.625092	2.58674258699553e-17
#76c68f	solid	12.8769	0.623935	0.623935	0.623935	2.6270209373147e-17
#76c68f	solid	13.0434	0.622762	0.622762	0.622762	2.67139296021475e-17
#76c68f	solid	13.2099	0.621574	0.621574	0.621574	2.7198177768266e-17
#76c68f	solid	13.3763	0.620371	0.620371	0.620371	2.77224147965358e-17
#76c68f	solid	13.5428	0.619153	0.619153	0.619153	2.82859901380798e-17
#76c68f	solid	13.7093	0.61792	0.61792	0.61792	2.88881608042885e-17
#76c68f	solid	13.8758	0.616672	0.616672	0.616672	2.95281099816091e-17
#76c68f	solid	14.0422	0.615409	0.615409	0.615409	3.02049647071383e-17
#76c68f	solid	14.2087	0.614131	0.614131	0.614131	3.09178122152113e-17
#76c68f	solid	14.3752	0.612837	0.612837	0.612837	3.16657146920777e-17
#76c68f	solid	14.5417	0.611529	0.611529	0.611529	3.24477222909215e-17
#76c68f	solid	14.7081	0.610206	0.610206	0.610206	3.32628843575313e-17
#76c68f	solid	14.8746	0.608867	0.608867	0.608867	3.41102588953768e-17
#76c68f	solid	15.0411	0.607513	0.607513	0.607513	3.49889203575299e-17
#76c68f	solid	15.2076	0.606145	0.606145	0.606145	3.58979658932472e-17
#76c68f	solid	15.3741	0.604761	0.604761	0.604761	3.68365202015691e-17
#76c68f	solid	15.5405	0.603362	0.603362	0.603362	3.7803739155878e-17
#76c68f	solid	15.707	0.601949	0.601949	0.601949	3.8798812364961e-17
#76c68f	solid	15.8735	0.60052	0.60052	0.60052	3.98209648304574e-17
#76c68f	solid	16.04	0.599076	0.599076	0.599076	4.0869457850019e-17
#76c68f	solid	16.2064	0.597617	0.597617	0.597617	4.19435893019893e-17
#76c68f	solid	16.3729	0.596143	0.596143	0.596143	4.3042693432435e-17
#76c68f	solid	16.5394	0.594654	0.594654	0.594654	4.416614025005e-17
#76c68f	solid	16.7059	0.593149	0.593149	0.593149	4.53133346195705e-17
#76c68f	solid	16.8723	0.59163	0.59163	0.59163	4.64837151304153e-17
#76c68f	solid	17.0388	0.590096	0.590096	0.590096	4.7676752804571e-17
#76c68f	solid	17.2053	0.588546	0.588546	0.588546	4.88919496964449e-17
#76c68f	solid	17.3718	0.586982	0.586982	0.586982	5.01288374275131e-17
#76c68f	solid	17.5382	0.585402	0.585402	0.585402	5.13869756900723e-17
#76c68f	dashed	4.3866	0.700284	0.700284	0.700284	2.12039406602784e-17
#76c68f	dashed	4.55307	0.701327	0.701327	0.701327	2.10435147476218e-17
#76c68f	dashed	4.71955	0.702409	0.702409	0.702409	2.08782912829001e-17
#76c68f	dashed	4.88603	0.703529	0.703529	0.703529	2.07084296768692e-17
#76c68f	dashed	5.0525	0.704688	0.704688	0.704688	2.05341013296815e-17
#76c68f	dashed	5.21898	0.705887	0.705887	0.705887	2.0355490513955e-17
#76c68f	dashed	5.38546	0.707124	0.707124	0.707124	2.01727953299966e-17
#76c68f	dashed	5.55193	0.708399	0.708399	0.708399	1.99862287376392e-17
#76c68f	dashed	5.71841	0.709714	0.709714	0.709714	1.97960196690569e-17
#76c68f	dashed	5.88489	0.711067	0.711067	0.711067	1.96024142266831e-17
#76c68f	dashed	6.05136	0.71246	0.71246	0.71246	1.94056769699455e-17
#76c68f	dashed	6.21784	0.713891	0.713891	0.713891	1.92060922938873e-17
#76c68f	dashed	6.38432	0.715361	0.715361	0.715361	1.90039659018141e-17
#76c68f	dashed	6.55079	0.71687	0.71687	0.71687	1.87996263728168e-17
#76c68f	dashed	6.71727	0.718417	0.718417	0.718417	1.85934268232797e-17
#76c68f	dashed	6.88375	0.720004	0.720004	0.720004	1.83857466592091e-17
#76c68f	dashed	7.05022	0.721629	0.721629	0.721629	1.81769934132789e-17
#76c68f	dashed	7.2167	0.723293	0.723293	0.723293	1.79676046567718e-17
#76c68f	dashed	7.38317	0.724996	0.724996	0.724996	1.77580499719653e-17
#76c68f	dashed	7.54965	0.726738	0.726738	0.726738	1.75488329648163e-17
#76c68f	dashed	7.71613	0.728519	0.728519	0.728519	1.73404932909103e-17
#76c68f	dashed	7.8826	0.730339	0.730339	0.730339	1.71336086594337e-17
#76c68f	dashed	8.04908	0.732197	0.732197	0.732197	1.69287967703034e-17
#76c68f	dashed	8.21556	0.734094	0.734094	0.734094	1.67267171285264e-17
#76c68f	dashed	8.38203	0.73603	0.73603	0.73603	1.65280726674052e-17
#76c68f	dashed	8.54851	0.738005	0.738005	0.738005	1.63336110985635e-17
#76c68f	dashed	8.71499	0.740019	0.740019	0.740019	1.61441258922907e-17
#76c68f	dashed	8.88146	0.742071	0.742071	0.742071	1.59604567770262e-17
#76c68f	dashed	9.04794	0.744163	0.744163	0.744163	1.57834896328106e-17
#76c68f	dashed	9.21442	0.746293	0.746293	0.746293	1.56141556414927e-17
#76c68f	dashed	9.38089	0.748462	0.748462	0.748462	1.54534295480021e-17
#76c68f	dashed	9.54737	0.75067	0.75067	0.75067	1.53023268840939e-17
#76c68f	dashed	9.71385	0.752917	0.752917	0.752917	1.51619000109276e-17
#76c68f	dashed	9.88032	0.755202	0.755202	0.755202	1.50332328521216e-17
#76c68f	dashed	10.0468	0.757527	0.757527	0.757527	1.49174342168797e-17
#76c68f	dashed	10.2133	0.75989	0.75989	0.75989	1.48156296553335e-17
#76c68f	dashed	10.3798	0.762292	0.762292	0.762292	1.47289518463664e-17
#76c68f	dashed	10.5462	0.764733	0.764733	0.764733	1.46585295914383e-17
#76c68f	dashed	10.7127	0.767213	0.767213	0.767213	1.46054755739404e-17
#76c68f	dashed	10.8792	0.769731	0.769731	0.769731	1.45708731376983e-17
#76c68f	dashed	11.0457	0.772289	0.772289	0.772289	1.4555762433366e-17
#76c68f	dashed	11.2121	0.774885	0.774885	0.774885	1.45611263685501e-17
#76c68f	dashed	11.3786	0.77752	0.77752	0.77752	1.45878768662803e-17
#76c68f	dashed	11.5451	0.780194	0.780194	0.780194	1.46368419767474e-17
#76c68f	dashed	11.7116	0.782907	0.782907	0.782907	1.47087543906556e-17
#76c68f	dashed	11.878	0.785659	0.785659	0.785659	1.48042418640785e-17
#76c68f	dashed	12.0445	0.788449	0.788449	0.788449	1.49238199841463e-17
#76c68f	dashed	12.211	0.791278	0.791278	0.791278	1.50678875873619e-17
#76c68f	dashed	12.3775	0.794147	0.794147	0.794147	1.52367249980203e-17
#76c68f	dashed	12.544	0.797054	0.797054	0.797054	1.54304950970063e-17
#76c68f	dashed	12.7104	0.799999	0.799999	0.799999	1.56492470767309e-17
#76c68f	dashed	12.8769	0.802984	0.802984	0.802984	1.58929226009816e-17
#76c68f	dashed	13.0434	0.806008	0.806008	0.806008	1.61613639809427e-17
#76c68f	dashed	13.2099	0.80907	0.80907	0.80907	1.64543239080781e-17
#76c68f	dashed	13.3763	0.812171	0.812171	0.812171	1.67714762534026e-17
#76c68f	dashed	13.5428	0.815311	0.815311	0.815311	1.71124274485666e-17
#76c68f	dashed	13.7093	0.81849	0.81849	0.81849	1.74767280011316e-17
#76c68f	dashed	13.8758	0.821708	0.821708	0.821708	1.78638837561259e-17
#76c68f	dashed	14.0422	0.824964	0.824964	0.824964	1.82733665894047e-17
#76c68f	dashed	14.2087	0.828259	0.828259	0.828259	1.87046242969922e-17
#76c68f	dashed	14.3752	0.831594	0.831594	0.831594	1.91570895213489e-17
#76c68f	dashed	14.5417	0.834967	0.834967	0.834967	1.96301876251847e-17
#76c68f	dashed	14.7081	0.838379	0.838379	0.838379	2.01233434827519e-17
#76c68f	dashed	14.8746	0.841829	0.841829	0.841829	2.06359872060177e-17
#76c68f	dashed	15.0411	0.845319	0.845319	0.845319	2.11675588586113e-17
#76c68f	dashed	15.2076	0.848847	0.848847	0.848847	2.17175122348752e-17
#76c68f	dashed	15.3741	0.852414	0.852414	0.852414	2.22853177961901e-17
#76c68f	dashed	15.5405	0.856021	0.856021	0.856021	2.28704648637558e-17
#76c68f	dashed	15.707	0.859665	0.859665	0.859665	2.34724631679807e-17
#76c68f	dashed	15.8735	0.863349	0.863349	0.863349	2.40908438512021e-17
#76c68f	dashed	16.04	0.867072	0.867072	0.867072	2.47251600140796e-17
#76c68f	dashed	16.2064	0.870833	0.870833	0.870833	2.53749868878194e-17
#76c68f	dashed	16.3729	0.874633	0.874633	0.874633	2.60399217053336e-17
#76c68f	dashed	16.5394	0.878473	0.878473	0.878473	2.67195833351691e-17
#76c68f	dashed	16.7059	0.88235	0.88235	0.88235	2.74136117330436e-17
#76c68f	dashed	16.8723	0.886267	0.886267	0.886267	2.81216672573961e-17
#76c68f	dashed	17.0388	0.890223	0.890223	0.890223	2.88434298876853e-17
#76c68f	dashed	17.2053	0.894217	0.894217	0.894217	2.95785983773299e-17
#76c68f	dashed	17.3718	0.898251	0.898251	0.898251	3.03268893672017e-17
#76c68f	dashed	17.5382	0.902323	0.902323	0.902323	3.10880364804267e-17
#bd7ebe	solid	4.3866	0.630351	0.630351	0.630351	3.04658197225528e-17
#bd7ebe	solid	4.55307	0.633762	0.633762	0.633762	3.02353197880299e-17
#bd7ebe	solid	4.71955	0.6373	0.6373	0.6373	2.99979267312018e-17
#bd7ebe	solid	4.88603	0.640966	0.640966	0.640966	2.97538695934257e-17
#bd7ebe	solid	5.0525	0.644758	0.644758	0.644758	2.95033946424228e-17
#bd7ebe	solid	5.21898	0.648677	0.648677	0.648677	2.92467666410714e-17
#bd7ebe	solid	5.38546	0.652723	0.652723	0.652723	2.89842702198715e-17
#bd7ebe	solid	5.55193	0.656897	0.656897	0.656897	2.87162113594891e-17
#bd7ebe	solid	5.71841	0.661197	0.661197	0.661197	2.84429189896477e-17
#bd7ebe	solid	5.88489	0.665625	0.665625	0.665625	2.81647467102981e-17
#bd7ebe	solid	6.05136	0.670179	0.670179	0.670179	2.78820746403982e-17
#bd7ebe	solid	6.21784	0.674861	0.674861	0.674861	2.75953113987161e-17
#bd7ebe	solid	6.38432	0.679669	0.679669	0.679669	2.73048962197298e-17
#bd7ebe	solid	6.55079	0.684605	0.684605	0.684605	2.70113012058423e-17
#bd7ebe	solid	6.71727	0.689668	0.689668	0.689668	2.67150337146378e-17
#bd7ebe	solid	6.88375	0.694857	0.694857	0.694857	2.64166388766266e-17
#bd7ebe	solid	7.05022	0.700174	0.700174	0.700174	2.61167022347116e-17
#bd7ebe	solid	7.2167	0.705618	0.705618	0.705618	2.58158524912662e-17
#bd7ebe	solid	7.38317	0.711189	0.711189	0.711189	2.55147643420577e-17
#bd7ebe	solid	7.54965	0.716887	0.716887	0.716887	2.52141613680721e-17
#bd7ebe	solid	7.71613	0.722711	0.722711	0.722711	2.49148189463983e-17
#bd7ebe	solid	7.8826	0.728663	0.728663	0.728663	2.46175671295348e-17
#bd7ebe	solid	8.04908	0.734742	0.734742	0.734742	2.43232934286578e-17
#bd7ebe	solid	8.21556	0.740949	0.740949	0.740949	2.4032945420492e-17
#bd7ebe	solid	8.38203	0.747282	0.747282	0.747282	2.37475330795332e-17
#bd7ebe	solid	8.54851	0.753742	0.753742	0.753742	2.34681307177639e-17
#bd7ebe	solid	8.71499	0.760329	0.760329	0.760329	2.31958783932132e-17
#bd7ebe	solid	8.88146	0.767043	0.767043	0.767043	2.29319826276146e-17
#bd7ebe	solid	9.04794	0.773884	0.773884	0.773884	2.26777162533181e-17
#bd7ebe	solid	9.21442	0.780853	0.780853	0.780853	2.24344171923065e-17
#bd7ebe	solid	9.38089	0.787948	0.787948	0.787948	2.22034859579928e-17
#bd7ebe	solid	9.54737	0.795171	0.795171	0.795171	2.19863816662962e-17
#bd7ebe	solid	9.71385	0.80252	0.80252	0.80252	2.17846163496209e-17
#bd7ebe	solid	9.88032	0.809997	0.809997	0.809997	2.15997473893083e-17
#bd7ebe	solid	10.0468	0.8176	0.8176	0.8176	2.14333679223063e-17
#bd7ebe	solid	10.2133	0.825331	0.825331	0.825331	2.12870951389265e-17
#bd7ebe	solid	10.3798	0.833188	0.833188	0.833188	2.11625564720699e-17
#bd7ebe	solid	10.5462	0.841173	0.841173	0.841173	2.10613737835559e-17
#bd7ebe	solid	10.7127	0.849285	0.849285	0.849285	2.0985145776765e-17
#bd7ebe	solid	10.8792	0.857524	0.857524	0.857524	2.09354289999921e-17
#bd7ebe	solid	11.0457	0.865889	0.865889	0.865889	2.09137179415881e-17
#bd7ebe	solid	11.2121	0.874382	0.874382	0.874382	2.09214248430996e-17
#bd7ebe	solid	11.3786	0.883002	0.883002	0.883002	2.09598599554399e-17
#bd7ebe	solid	11.5451	0.891749	0.891749	0.891749	2.10302130210368e-17
#bd7ebe	solid	11.7116	0.900623	0.900623	0.900623	2.11335367698175e-17
#bd7ebe	solid	11.878	0.909624	0.909624	0.909624	2.12707331616425e-17
#bd7ebe	solid	12.0445	0.918752	0.918752	0.918752	2.14425429920469e-17
#bd7ebe	solid	12.211	0.928007	0.928007	0.928007	2.16495393092763e-17
#bd7ebe	solid	12.3775	0.937389	0.937389	0.937389	2.18921248832483e-17
#bd7ebe	solid	12.544	0.946899	0.946899	0.946899	2.21705337412012e-17
#bd7ebe	solid	12.7104	0.956535	0.956535	0.956535	2.24848365627858e-17
#bd7ebe	solid	12.8769	0.966298	0.966298	0.966298	2.28349495305385e-17
#bd7ebe	solid	13.0434	0.976189	0.976189	0.976189	2.32206460771851e-17
#bd7ebe	solid	13.2099	0.986206	0.986206	0.986206	2.36415708698468e-17
#bd7ebe	solid	13.3763	0.99635	0.99635	0.99635	2.40972553264319e-17
#bd7ebe	solid	13.5428	1.00662	1.00662	1.00662	2.45871339679767e-17
#bd7ebe	solid	13.7093	1.01702	1.01702	1.01702	2.51105609637928e-17
#bd7ebe	solid	13.8758	1.02755	1.02755	1.02755	2.56668263120684e-17
#bd7ebe	solid	14.0422	1.0382	1.0382	1.0382	2.62551712040876e-17
#bd7ebe	solid	14.2087	1.04898	1.04898	1.04898	2.68748022332356e-17
#bd7ebe	solid	14.3752	1.05988	1.05988	1.05988	2.75249042202592e-17
#bd7ebe	solid	14.5417	1.07092	1.07092	1.07092	2.82046515263598e-17
#bd7ebe	solid	14.7081	1.08208	1.08208	1.08208	2.89132178109235e-17
#bd7ebe	solid	14.8746	1.09337	1.09337	1.09337	2.96497842588844e-17
#bd7ebe	solid	15.0411	1.10478	1.10478	1.10478	3.04135463537234e-17
#bd7ebe	solid	15.2076	1.11632	1.11632	1.11632	3.1203719307209e-17
#bd7ebe	solid	15.3741	1.12799	1.12799	1.12799	3.20195422783083e-17
#bd7ebe	solid	15.5405	1.13979	1.13979	1.13979	3.28602815237747e-17
#bd7ebe	solid	15.707	1.15171	1.15171	1.15171	3.37252326243102e-17
#bd7ebe	solid	15.8735	1.16376	1.16376	1.16376	3.46137219252742e-17
#bd7ebe	solid	16.04	1.17594	1.17594	1.17594	3.55251073217411e-17
#bd7ebe	solid	16.2064	1.18824	1.18824	1.18824	3.64587785059523e-17
#bd7ebe	solid	16.3729	1.20067	1.20067	1.20067	3.74141567821982e-17
#bd7ebe	solid	16.5394	1.21323	1.21323	1.21323	3.83906945408467e-17
#bd7ebe	solid	16.7059	1.22592	1.22592	1.22592	3.93878744703108e-17
#bd7ebe	solid	16.8723	1.23873	1.23873	1.23873	4.0405208573631e-17
#bd7ebe	solid	17.0388	1.25167	1.25167	1.25167	4.14422370453273e-17
#bd7ebe	solid	17.2053	1.26474	1.26474	1.26474	4.24985270543431e-17
#bd7ebe	solid	17.3718	1.27793	1.27793	1.27793	4.35736714703125e-17
#bd7ebe	solid	17.5382	1.29125	1.29125	1.29125	4.46672875629708e-17
#bd7ebe	dashed	4.3866	0.695755	0.695755	0.695755	5.73166409472932e-17
#bd7ebe	dashed	4.55307	0.700614	0.700614	0.700614	5.68829916279664e-17
#bd7ebe	dashed	4.71955	0.705653	0.705653	0.705653	5.64363739848006e-17
#bd7ebe	dashed	4.88603	0.710873	0.710873	0.710873	5.59772189230321e-17
#bd7ebe	dashed	5.0525	0.716274	0.716274	0.716274	5.5505989756587e-17
#bd7ebe	dashed	5.21898	0.721856	0.721856	0.721856	5.50231845951165e-17
#bd7ebe	dashed	5.38546	0.72762	0.72762	0.72762	5.45293389260724e-17
#bd7ebe	dashed	5.55193	0.733564	0.733564	0.733564	5.40250284038806e-17
#bd7ebe	dashed	5.71841	0.739689	0.739689	0.739689	5.35108718580045e-17
#bd7ebe	dashed	5.88489	0.745994	0.745994	0.745994	5.29875345310534e-17
#bd7ebe	dashed	6.05136	0.752481	0.752481	0.752481	5.2455731556972e-17
#bd7ebe	dashed	6.21784	0.759149	0.759149	0.759149	5.19162316876084e-17
#bd7ebe	dashed	6.38432	0.765998	0.765998	0.765998	5.13698612734462e-17
#bd7ebe	dashed	6.55079	0.773028	0.773028	0.773028	5.08175085007931e-17
#bd7ebe	dashed	6.71727	0.780238	0.780238	0.780238	5.02601278830263e-17
#bd7ebe	dashed	6.88375	0.78763	0.78763	0.78763	4.96987449973345e-17
#bd7ebe	dashed	7.05022	0.795202	0.795202	0.795202	4.91344614504568e-17
#bd7ebe	dashed	7.2167	0.802956	0.802956	0.802956	4.85684600468779e-17
#bd7ebe	dashed	7.38317	0.81089	0.81089	0.81089	4.80020101204086e-17
#bd7ebe	dashed	7.54965	0.819006	0.819006	0.819006	4.74364729746982e-17
#bd7ebe	dashed	7.71613	0.827302	0.827302	0.827302	4.6873307359605e-17
#bd7ebe	dashed	7.8826	0.835779	0.835779	0.835779	4.63140748881581e-17
#bd7ebe	dashed	8.04908	0.844438	0.844438	0.844438	4.57604452728383e-17
#bd7ebe	dashed	8.21556	0.853277	0.853277	0.853277	4.52142012299944e-17
#bd7ebe	dashed	8.38203	0.862297	0.862297	0.862297	4.46772428675528e-17
#bd7ebe	dashed	8.54851	0.871498	0.871498	0.871498	4.41515913342872e-17
#bd7ebe	dashed	8.71499	0.88088	0.88088	0.88088	4.36393914698015e-17
#bd7ebe	dashed	8.88146	0.890443	0.890443	0.890443	4.31429131546906e-17
#bd7ebe	dashed	9.04794	0.900187	0.900187	0.900187	4.26645510225292e-17
#bd7ebe	dashed	9.21442	0.910112	0.910112	0.910112	4.22068221627838e-17
#bd7ebe	dashed	9.38089	0.920217	0.920217	0.920217	4.17723614208371e-17
#bd7ebe	dashed	9.54737	0.930504	0.930504	0.930504	4.13639138934569e-17
#bd7ebe	dashed	9.71385	0.940972	0.940972	0.940972	4.09843242314418e-17
#bd7ebe	dashed	9.88032	0.951621	0.951621	0.951621	4.06365224024729e-17
#bd7ebe	dashed	10.0468	0.96245	0.96245	0.96245	4.0323505642773e-17
#bd7ebe	dashed	10.2133	0.973461	0.973461	0.973461	4.00483164411796e-17
#bd7ebe	dashed	10.3798	0.984652	0.984652	0.984652	3.98140165563487e-17
#bd7ebe	dashed	10.5462	0.996025	0.996025	0.996025	3.9623657265824e-17
#bd7ebe	dashed	10.7127	1.00758	1.00758	1.00758	3.94802462781941e-17
#bd7ebe	dashed	10.8792	1.01931	1.01931	1.01931	3.93867119938945e-17
#bd7ebe	dashed	11.0457	1.03123	1.03123	1.03123	3.93458660573512e-17
#bd7ebe	dashed	11.2121	1.04332	1.04332	1.04332	3.93603653785831e-17
#bd7ebe	dashed	11.3786	1.0556	1.0556	1.0556	3.94326749882979e-17
#bd7ebe	dashed	11.5451	1.06806	1.06806	1.06806	3.95650331994696e-17
#bd7ebe	dashed	11.7116	1.0807	1.0807	1.0807	3.97594205576344e-17
#bd7ebe	dashed	11.878	1.09352	1.09352	1.09352	4.00175339581965e-17
#bd7ebe	dashed	12.0445	1.10652	1.10652	1.10652	4.03407670912677e-17
#bd7ebe	dashed	12.211	1.1197	1.1197	1.1197	4.07301980568578e-17
#bd7ebe	dashed	12.3775	1.13306	1.13306	1.13306	4.11865846031241e-17
#bd7ebe	dashed	12.544	1.14661	1.14661	1.14661	4.17103670154522e-17
#bd7ebe	dashed	12.7104	1.16033	1.16033	1.16033	4.23016782664721e-17
#bd7ebe	dashed	12.8769	1.17424	1.17424	1.17424	4.29603606668283e-17
#bd7ebe	dashed	13.0434	1.18832	1.18832	1.18832	4.36859879658826e-17
#bd7ebe	dashed	13.2099	1.20259	1.20259	1.20259	4.44778916607945e-17
#bd7ebe	dashed	13.3763	1.21704	1.21704	1.21704	4.53351901881672e-17
#bd7ebe	dashed	13.5428	1.23167	1.23167	1.23167	4.62568196884031e-17
#bd7ebe	dashed	13.7093	1.24648	1.24648	1.24648	4.72415651327905e-17
#bd7ebe	dashed	13.8758	1.26147	1.26147	1.26147	4.82880907647573e-17
#bd7ebe	dashed	14.0422	1.27664	1.27664	1.27664	4.93949690052293e-17
#bd7ebe	dashed	14.2087	1.292	1.292	1.292	5.05607071846353e-17
#bd7ebe	dashed	14.3752	1.30753	1.30753	1.30753	5.17837716716141e-17
#bd7ebe	dashed	14.5417	1.32325	1.32325	1.32325	5.30626091568178e-17
#bd7ebe	dashed	14.7081	1.33914	1.33914	1.33914	5.43956650105434e-17
#bd7ebe	dashed	14.8746	1.35522	1.35522	1.35522	5.57813987612208e-17
#bd7ebe	dashed	15.0411	1.37148	1.37148	1.37148	5.72182968377441e-17
#bd7ebe	dashed	15.2076	1.38792	1.38792	1.38792	5.87048827846725e-17
#bd7ebe	dashed	15.3741	1.40454	1.40454	1.40454	6.0239725199447e-17
#bd7ebe	dashed	15.5405	1.42134	1.42134	1.42134	6.18214436597262e-17
#bd7ebe	dashed	15.707	1.43832	1.43832	1.43832	6.34487129115579e-17
#bd7ebe	dashed	15.8735	1.45548	1.45548	1.45548	6.51202655798476e-17
#bd7ebe	dashed	16.04	1.47283	1.47283	1.47283	6.68348936453194e-17
#bd7ebe	dashed	16.2064	1.49035	1.49035	1.49035	6.85914489100595e-17
#bd7ebe	dashed	16.3729	1.50806	1.50806	1.50806	7.03888426492436e-17
#bd7ebe	dashed	16.5394	1.52594	1.52594	1.52594	7.22260446216068e-17
#bd7ebe	dashed	16.7059	1.54401	1.54401	1.54401	7.41020815868826e-17
#bd7ebe	dashed	16.8723	1.56226	1.56226	1.56226	7.60160354556596e-17
#bd7ebe	dashed	17.0388	1.58069	1.58069	1.58069	7.79670411763537e-17
#bd7ebe	dashed	17.2053	1.5993	1.5993	1.5993	7.99542844455099e-17
#bd7ebe	dashed	17.3718	1.61809	1.61809	1.61809	8.19769993114745e-17
#bd7ebe	dashed	17.5382	1.63706	1.63706	1.63706	8.40344657275408e-17
